# Supplementary material for: The value of avian genomics to the conservation of wildlife
Source: BMC Genomics. 2009 Jul 14;10(Suppl 2):S10. doi: 10.1186/1471-2164-10-S2-S10 (PMC2966331; doi:10.1186/1471-2164-10-S2-S10)
Supplement: Additional file 2 — List of overgo probes used for the second screening of the condor BAC library. [file 1471-2164-10-S2-S10-S2.xls]

## Sheet: Sheet1
Locus name <alias>	Chicken chromosome	Location on chicken chromosome (Mb)	Sequence GenBank Accession No.	Overgo position on the sequence used for probe design	Other avian BAC libraries tested/results (Y=positive, N=negative, NT=not tested)	Origin	Notes
CRES0002	-	-	DQ483295	noncoding region?, 108..145	NT	CRES	Overgo partly matches a noncoding region on GGA7
CRES0004	-	-	DQ483271	noncoding region?, 117..154	NT	CRES	Overgo has no significant matches in the chicken WGS
CRES0020	-	-	DQ483136	noncoding region?, 3..40	NT	CRES	Overgo has no significant matches in the chicken WGS
CRES0023	-	-	DQ483125	noncoding region?, 147..184	NT	CRES	Overgo has no significant matches in the chicken WGS
CRES0027	-	-	DQ483166	noncoding region?, 85..122	NT	CRES	Overgo has no significant matches in the chicken WGS
CRES0029	-	-	DQ483129	noncoding region?, 91..128	NT	CRES	Overgo has no significant matches in the chicken WGS
CRES0030	-	-	DQ483264	noncoding region?, 145..182	NT	CRES	Overgo has no significant matches in the chicken WGS
CRES0031	-	-	DQ483145	noncoding region?, 164..201	NT	CRES	Overgo has no significant matches in the chicken WGS but hits 2 more overlapping sequences in CRES0031
CRES0035	-	-	DQ483135	noncoding region?, 12..49	NT	CRES	Overgo has no significant matches in the chicken WGS
CRES0036	-	-	DQ483168	noncoding region?, 82..119	NT	CRES	Overgo has no significant matches in the chicken WGS
CRES0041	-	-	DQ483121	noncoding region?, 122..159	NT	CRES	Overgo has no significant matches in the chicken WGS
CRES0042	-	-	DQ483128	noncoding region?, 89..126	NT	CRES	Overgo has no significant matches in the chicken WGS
CRES0044	-	-	DQ483120	noncoding region?, 162..199	NT	CRES	Overgo has no significant matches in the chicken WGS
CRES0049	-	-	DQ483263	noncoding region?, 114..151	NT	CRES	Overgo has no significant matches in the chicken WGS
CRES0050	-	-	DQ483117	noncoding region?, 6..43	NT	CRES	Overgo has no significant matches in the chicken WGS
CRES0051	-	-	DQ483144	noncoding region?, 13..50	NT	CRES	Overgo has no significant matches in the chicken WGS
CRES0052	-	-	DQ483279	noncoding region?, 156..193	NT	CRES	Overgo has no significant matches in the chicken WGS
CRES0059	-	-	DQ483149	noncoding region?, 82..119	NT	CRES	Overgo has no significant matches in the chicken WGS
CRES0061	-	-	DQ483276	noncoding region?, 89..126	NT	CRES	Overgo has no significant matches in the chicken WGS
CRES0054	GGA1	50.32	DQ483115	noncoding region, 106..143	NT	CRES	Overgo does not align well with the chicken WGS
CRES0034	GGA1	53.27	DQ483161	noncoding region, 1..38	NT	CRES	Overgo has no significant matches in the chicken WGS
ETV6 <CRES0043>	GGA1	73.75	DQ483164	intron 7-8, 61..98	NT	CRES	Overgo does not align well with the chicken WGS
CRES0014 <LOC771762, Bbu31, Hvo84>	GGA1 (or multiple incl. GGA1, GGA2, GGA3 and GGAUn?)	144.25	DQ483138	noncoding region, 128..165	NT	CRES	Overgo does not align well with the chicken WGS
CRES0047	GGA1?	151.41	DQ483150	noncoding region?, 207..244	NT	CRES	Overgo has no significant matches in the chicken WGS
TYR	GGA1	192.19	NM_204160	exon 4, 1358..1400	NT	CRES
GAPR1 <C9orf19>	GGA2 (or multiple incl. GGA1 and GGA2?)	92.08	DQ483262	presumably intron 3-4, 14..51	NT	CRES	Overgo has no significant matches in the chicken WGS
CRES0028	GGA3	29.17	DQ483253	noncoding region, 151..188	NT	CRES	Overgo has no significant matches in the chicken WGS
GFRAL	GGA3	74.58 or 90.38 (GFRAL)	DQ483290	noncoding region or exon 4 in GFRAL, 54..95	NT	CRES	Overgo does not align well with the chicken WGS but generates 2 hits on GGA3
ZNF330	GGA4	31.06	DQ483131	exon 9, 68..105	NT	CRES	Overgo does not align well with the chicken WGS
CRES0024 <Gga.21570>	GGA4	51.97	DQ483154	coding region?, 4..41	NT	CRES	Overgo has no significant matches in the chicken WGS
SLC24A4	GGA5	47.2	DQ483252	3' downstream sequence, 71..108	NT	CRES	Overgo does not align well with the chicken WGS
NR4A2	GGA7	37.66	DQ483137	exon 5, 17..59	NT	CRES	Overgo partly matches a chicken NR4A2 mRNA (XM_422166), a chicken NR4A2 EST (CN217219) and a zebra finch NR4A2 EST (CK305076)
CRES0057	GGA9	5.33	DQ483273	noncoding region, 218..255	NT	CRES	Overgo has no significant matches in the chicken WGS
Gga.1829	GGA9	6.53	DQ483139	noncoding region, 41..78	NT	CRES	Overgo does not align well with the chicken WGS
NTRK3 <CRES0011>	GGA10	15.05	DQ483258	intron 9-10, 148..185	NT	CRES	Overgo does not align well with the chicken WGS
RYBP	GGA12	17.03	DQ483119	exon 2, 94..131	NT	CRES	Overgo perfectly matches the zebra finch cDNA clone (CK317485) and hits the chicken, mammalian, Xenopus and zebrafish RYBP gene sequences
SH3PXD2B <CRES0012>	GGA13	8.81	DQ483284	3' downstream sequence, 580..617	NT	CRES	Overgo does not align well with the chicken WGS
152A	GGA15	1.75	DQ483260	noncoding region, 118..155	NT	CRES	Overgo does not align well with the chicken WGS
CRES0046 <hmm18747>	GGA15	9.46	DQ483160	noncoding region, 209..246	NT	CRES	Overgo has no significant matches in the chicken WGS
MED27 <CRSP8>	GGA17	6.97	BU370875	3' UTR, 500..537	NT	MSU
PMPCA	GGA17	8.57	BU376907	3' UTR, 241..278	NT	MSU
PSMD5	GGA17	8.97	BU449217	exon 7, 250..289	CHORI/Y	MSU
RAB14	GGA17	9.08	BU295572	3' UTR, 545..584	CHORI/Y	MSU
NEK6	GGA17	10.09	BU296854	3' UTR, 516..555	CHORI/Y	MSU
MIB2	GGA21	2.03	DQ483162	intron 17-18, 126..163	NT	CRES	Overgo does not align well with the chicken WGS
CRES0025	GGA24	2.72	DQ483156	noncoding region, 150..187	NT	CRES	Overgo does not align well with the chicken WGS
CD34 <CRES0065>	GGA26	2.54	DQ483159	3' UTR, 426..463	NT	CRES	Overgo has no significant matches in the chicken WGS
RPS15	GGA28	2.55	DV955188 (SB03031B1G09.f1)	exon 3, 194..231	TURKEY/Y, ZF/Y	MSU
IFNB1	GGAZ	6.89	X92479	5' upstream sequence, 31..68	CHORI/Y, TURKEY/Y, ZF/N	MSU
UBAP1	GGAZ	7.05	BU207550	exon 3, 34..71	CHORI/Y, TURKEY/Y, ZF/Y	MSU
NUDT2	GGAZ	7.11	BU313766	3' UTR, 457..497	CHORI/Y, TURKEY/Y, ZF/N	MSU
DCTN3 <ARID3C>	GGAZ	7.4	BU273851	3' UTR, 604..641	CHORI/Y, TURKEY/Y, ZF/N	MSU
KIAA1045	GGAZ	7.9	CK307948 (SB02045A1D10.f1)	exon 3, 117..154	TURKEY/Y, ZF/Y	MSU
LOC427412	GGAZ	7.98	CK303030 (SB02017B1D03.f1)	exon 4, 376..413	TURKEY/Y, ZF/Y	MSU
LOC396260 <AVD> or LOC427416 or LOC769899	GGAZ	8.50 (LOC396260) or 8.48 (LOC427416) or 8.49 (LOC769899)	L27818	intron 3-4 in LOC396260 or in LOC427416 or 3' downstream sequence in LOC769899, 971..1008	TAM33/Y, TURKEY/Y, ZF/Y	MSU
C9orf100	GGAZ	8.64	DV961736 (SB03051A2B04.f1)	intron 2-3, 676..713	TURKEY/N, ZF/Y	MSU
SUB1	GGAZ	9.16	CK305746 (SB02031A1D12.f1)	exon 1, 61..102	TURKEY/Y, ZF/Y	MSU
RCJMB04_4k14 <TARS>	GGAZ	9.47	DV946673 (SB03006A1A06.f1)	exon 8, 1..40	TURKEY/Y, ZF/Y	MSU
C1QTNF3	GGAZ	9.76	DV958712 (SB03042B1A05.f1)	5' upstream sequence (isoform 1) or exon 1 (isoform 2), 49..88	TURKEY/Y, ZF/Y	MSU
RAI14 (probe 2)	GGAZ	9.9	DV959826 (SB03045B1H06.f1)	exon 14, 73..112	TURKEY/N, ZF/Y	MSU
AGXT2	GGAZ	9.94	DV952727 (SB03023B2G11.f1)	exon 11, 71..110	TURKEY/N, ZF/Y	MSU
SKP2	GGAZ	10.34	DV961475 (SB03050B1B03.f1)	exon 8, 187..226	TURKEY/N, ZF/Y	MSU
C5orf33	GGAZ	10.35	CK309404 (SB02049A2E09.f1)	exon 8, 2..41	TURKEY/Y, ZF/Y	MSU
Gga.31891 or Gga.27758	GGAZ or GGAW_random	10.67 (GGAZ) or 0.11 (GGAW, NW_001488757)	DV949172 (SB03013A2B05.f1)	coding region, 16..53	TURKEY/N, ZF/Y	MSU
NIPBL	GGAZ or GGAUn	10.81 (GGAZ) or 41.01 (GGAUn, NW_001477193)	DV950388 (SB03017A1E12.f1)	exon 41 in NIPBL (GGAZ) or exon 6 in NIPBL (GGAUn), 69..106	TURKEY/Y, ZF/Y	MSU
NUP155	GGAZ	10.91	DV957879 (SB03040A1D05.f1)	exon 33, 117..155	TURKEY/Y, ZF/Y	MSU
WDR70	GGAZ	10.98	DV954229 (SB03028B2C05.f1)	exon 7, 64..101	TURKEY/Y, ZF/Y	MSU
MCW0331	GGAZ	12.06	G32086	noncoding region, 225..264	TAM32/Y, TURKEY/Y, ZF/N	MSU
PKRAA1	GGAZ	12.31	CK303064 (SB02017B1G08.f1)	exon 6, 205..244	TURKEY/Y, ZF/Y	MSU
Gga.10625	GGAZ	12.47	CK307657 (SB02044A2B03.f1)	exon 2, 134..173	TURKEY/Y, ZF/Y	MSU
OXCT1	GGAZ	12.63	DV949695 (SB03014B2F09.f1)	exon 9, 241..278	TURKEY/Y, ZF/Y	MSU
FBXO4	GGAZ	12.7	CK307906 (SB02045A1A06.f1)	exon 5 and intron 4-5, 226..263	TURKEY/Y, ZF/Y	MSU
SEPP1	GGAZ	13.01	CK306804 (SB02041B2C09.f1)	intron 1-2 and exon 2, 88..125	TURKEY/N, ZF/Y	MSU
LOC768482	GGAZ	13.06	CK306856 (SB02041B2H09.f1)	exon 1, 394..433	TURKEY/Y, ZF/Y	MSU
C5orf28	GGAZ	13.12	DV957018 (SB03037B1F02.f1)	exon 1, 19..56	TURKEY/Y, ZF/Y	MSU
LOC427195	GGAZ	13.15	DV959740 (SB03045A2H05.f1)	exon 2, 125..162	TURKEY/Y, ZF/Y	MSU
MRPS30	GGAZ	13.61	DV958679 (SB03042A2F08.f1)	exon 4, 99..138	TURKEY/Y, ZF/Y	MSU
ISL1	GGAZ	14.57	DV957275 (SB03038A2E08.f1)	3' downstream sequence, 249..288	TURKEY/Y, ZF/Y	MSU
MOCS2	GGAZ	15.25	DV954602 (SB03029B2F01.f1)	exon 1, 154..191	TURKEY/Y, ZF/Y	MSU
FST	GGAZ	15.4	CK304072 (SB02022B1G02.f1)	intron 6-7, 276..315	TURKEY/N, ZF/Y	MSU
PPAP2A <LOC427138>	GGAZ	16.19	CK303634 (SB02018A1H12.f1)	intron 1-2, 43..82	TURKEY/Y, ZF/Y	MSU
DDX4	GGAZ	16.28	CK304812 (SB02025A2E05.f1)	exon 9, 394..432	TURKEY/N, ZF/Y	MSU
LOC770091	GGAZ	16.48	DV946985 (SB03006B2E11.f1)	coding region?, 90..129	TURKEY/Y, ZF/Y	MSU
C5orf35	GGAZ	16.82	CK305876 (SB02031B1D02.f1)	exon 2, 187..226	TURKEY/N, ZF/Y	MSU
PLK2	GGAZ	17.39	CK310367 (SB02005B2E01.f1)	exon 6, 71..110	TURKEY/Y, ZF/Y	MSU
MCW0055	GGAZ	17.81	G31940	noncoding region, 164..202	TAM33/Y, TURKEY/Y, ZF/N	MSU
ERCC8	GGAZ	18.3	DV959526 (SB03044B2D05.f1)	exon 11, 113..152	TURKEY/Y, ZF/Y	MSU
RCJMB04_3o3 <LOC770642>	GGAZ	18.39	CK307215 (SB02043A1A07.f1)	exon, 374..411	TURKEY/Y, ZF/Y	MSU
LOC770670	GGAZ	18.46	DV952007 (SB03021B2E07.f1)	5' upstream sequence, 91..130	TURKEY/N, ZF/Y	MSU
RCJMB04_9a7 <KIF2A>	GGAZ	18.86	CK311162 (SB02008A1G10.f1)	exon 17, 197..236	TURKEY/Y, ZF/Y	MSU
RGS7BP	GGAZ	19.55	CK317390 (SB02021A2D08.f1)	exon 5, 55..92	TURKEY/Y, ZF/Y	MSU
SDCCAG10	GGAZ	19.61	DV953263 (SB03025A2H09.f2)	exon 3, 245..282	TURKEY/N, ZF/Y	MSU
CENPK <FKSG14>	GGAZ	19.98	CK304237 (SB02022B2H08.f1)	exon 2, 141..180	TURKEY/N, ZF/Y	MSU
RCJMB04_19o2 <SGTB>	GGAZ	20.05	CK308190 (SB02045B2G08.f1)	exon 10, 19..56	TURKEY/N, ZF/Y	MSU
SFRS12	GGAZ	20.29	DV951104 (SB03019A2A06.f1)	exon 6, 325..365	TURKEY/Y, ZF/Y	MSU
SLC30A5	GGAZ	21.32	CK306578 (SB02034B1C10.f1)	exon 15, 77..115	TURKEY/Y, ZF/Y	MSU
THBS4	GGAZ	21.45	DV951570 (SB03020B1E11.f1)	exon 15, 71..108	TURKEY/N, ZF/Y	MSU
MTX3 <LOC427176>	GGAZ	21.49	DV948072 (SB03010A1B01.f1)	intron 7-8, 364..403	TURKEY/Y, ZF/Y	MSU
PAPD4	GGAZ	21.64	DV953333 (SB03025B1G01.f2)	exon 3, 85..124	TURKEY/Y, ZF/Y	MSU
CRHBP	GGAZ	22.83	DV955207 (SB03031B2A11.f1)	exon 1, 32..69	TURKEY/N, ZF/Y	MSU
IQGAP2	GGAZ	22.92	CK301467 (SB02012A2C03.f1)	exon 41, 198..239	TURKEY/Y, ZF/Y	MSU
HMGCR	GGAZ	23.48	CK305717 (SB02031A1G11.f1)	exon 12, 95..134	TURKEY/Y, ZF/Y	MSU
TINP1	GGAZ	23.68	CK316377 (SB02030B1B08.f1)	exon 2, 97..134	TURKEY/Y, ZF/Y	MSU
ENC1	GGAZ	23.74	CK315833 (SB02028A1A03.f1)	exon 1, 36..74	TURKEY/Y, ZF/Y	MSU
TNPO1	GGAZ	25.9	DV948056 (SB03009B2H09.f1)	3' UTR, 13..50	TURKEY/Y, ZF/Y	MSU
PTCD2	GGAZ	26.12	DV956430 (SB03035B1H03.f1)	exon 10, 50..87	TURKEY/N, ZF/Y	MSU
MAP1B	GGAZ	26.2	CK308928 (SB02048A1B04.f1)	exon 6, 34..71	TURKEY/N, ZF/Y	MSU
RCJMB04_13c10 <CBDW1>	GGAZ	26.5	DV949309 (SB03013B1G07.f1)	exon 3, 331..369	TURKEY/Y, ZF/Y	MSU
DMRT1	GGAZ	26.77	AF123456	3' UTR, 1211..1248	TAM33/Y, TURKEY/Y, ZF/N	MSU
SMARCA2	GGAZ	27.2	DV958433 (SB03041B1G12.f1)	exon 27, 33..72	TURKEY/Y, ZF/Y	MSU
VLDLR	GGAZ	27.37	X80207	3' UTR, 2648..2687	TAM32/Y, CHORI/Y, TURKEY/Y, ZF/N	MSU
KIAA0020	GGAZ	27.45	CK301834 (SB02013A2A06.f1)	exon 5, 521..560	TURKEY/Y, ZF/Y	MSU
SLC1A1	GGAZ	27.87	BU368680	exon 2, 165..204	CHORI/Y, TURKEY/Y, ZF/N	MSU
LOC770630 <MHM>	GGAZ (or multiple GGAUn)	27.97	AB046699	intron 2-3, 436..473	TAM32/Y, TURKEY/Y, ZF/N	MSU
RCL1	GGAZ	28.04	BU303139	exon 9, 604..641	CHORI/Y, TURKEY/Y, ZF/N	MSU
JAK2	GGAZ	28.1	BU405440	exon 1, 305..344	CHORI/Y, TURKEY/Y, ZF/N	MSU
KIAA1432 <LOC427226>	GGAZ	28.29	CK315792 (SB02026B2F11.f1)	exon 38, 54..93	TURKEY/Y, ZF/Y	MSU
LOC427229	GGAZ	28.42	DV956789 (SB03037A1A03.f1)	exon 1, 262..301	TURKEY/Y, ZF/Y	MSU
UHRF2	GGAZ	28.55	DV954862 (SB03030B2A03.f1)	exon 24, 204..241	TURKEY/Y, ZF/Y	MSU
PTPRD	GGAZ	29.3	BU209625	exon 35, 67..105	CHORI/Y, TURKEY/Y, ZF/N	MSU
TYRP1	GGAZ	30.55	AF003631	exon 2, 569..608	TAMU32/Y, CHORI/Y, TURKEY/Y, ZF/Y	MSU
C9orf150	GGAZ	30.61	CK312438 (SB02011B2G02.f1)	exon 2, 481..518	TURKEY/Y, ZF/Y	MSU
RCJMB04_6i10 <PSIP1>	GGAZ	31.68	AJ394255	3' UTR, 358..397	CHORI/Y, TURKEY/Y, ZF/Y	MSU
SH3GL2	GGAZ	32.83	CK314024 (SB02032A2F04.f2)	exon 8, 152..191	TURKEY/Y, ZF/Y	MSU
ADFP	GGAZ	33.39	BU114642	3' UTR, 391..430	CHORI/Y, TURKEY/Y, ZF/N	MSU
DENND4C	GGAZ	33.48	CK307964 (SB02045A1F04.f1)	exon 8, 71..110	TURKEY/Y, ZF/Y	MSU
RPS6	GGAZ	33.52	CK316148 (SB02028B2D10.f1)	exon 1, 85..124	TURKEY/Y, ZF/Y	MSU
SLC24A2	GGAZ	33.6	DV954684 (SB03030A1G02.f1)	exon 12, 135..174	TURKEY/Y, ZF/Y	MSU
KIAA1797	GGAZ	34.04	CK303187 (SB02003A1B03.f2)	exon 28, 3..42	TURKEY/Y, ZF/Y	MSU
RCJMB04_20j15 <PIP5K1B>	GGAZ	34.21	BU294935	exon 6, 23..62	CHORI/Y, TURKEY/Y, ZF/Y	MSU
APBA1	GGAZ	34.41	DV953107 (SB03025A1B05.f2)	exon 1, 13..50	TURKEY/Y, ZF/Y	MSU
LOC770238	GGAZ	34.7	BU361421	3' downstream sequence, 384..423	CHORI/Y, TURKEY/Y, ZF/N	MSU
LOC427250	GGAZ	35.23	DV952602 (SB03023B1D02.f1)	exon 23, 28..66	TURKEY/N, ZF/Y	MSU
Gga.47393	GGAZ	35.32	CK306981 (SB02042A2C10.f1)	coding region, 209..247	TURKEY/Y, ZF/Y	MSU
GDA	GGAZ	35.39	BU122112	exon 12, 487..526	CHORI/Y, TURKEY/Y, ZF/Y	MSU
ALDH1A1	GGAZ	35.65	X58869	5' UTR, 1761..1798	TAM32/Y, CHORI/Y, TURKEY/Y	MSU
RORB	GGAZ	36.19	DQ483116	intron 3-4, 49..86	NT	CRES	Overgo does not align well with the chicken WGS
OSTF1	GGAZ	36.41	BU238961	exon 3, 239..278	CHORI/Y, TURKEY/Y, ZF/Y	MSU
PCSK5	GGAZ	36.79	BU265867	exon 13, 73..110	CHORI/Y, TURKEY/Y, ZF/Y	MSU
CEP78 <ST28BE093>	GGAZ	37.51	DV961380 (SB03050A2A08.f1)	5' upstream sequence, 17..54	TURKEY/Y, ZF/Y	MSU
FRMD3	GGAZ	39.27	DV946484 (SB03005A2H06.f1)	3' UTR, 165..204	TURKEY/N, ZF/Y	MSU
KIF27	GGAZ	39.54	DV959990 (SB03046A1G10.f1)	exon 6, 199..238	TURKEY/N, ZF/Y	MSU
HNRPK	GGAZ	39.57	AJ393679	exon 2, 34..72	CHORI/Y, TURKEY/Y, ZF/Y	MSU
SLC28A3	GGAZ	39.66	BU117046	exon 8, 475..512	CHORI/Y, TURKEY/Y, ZF/Y	MSU
AGTPBP1	GGAZ	40.18	AJ392324	exon 20, 246..285	CHORI/Y, TURKEY/Y, ZF/N	MSU
MAK10	GGAZ	40.25	DV961124 (SB03049B1A02.f1)	exon 17, 65..102	TURKEY/Y, ZF/Y	MSU
ZCCHC6	GGAZ	40.33	CK317420 (SB02021A2G05.f1)	exon 22, 246..283	TURKEY/N, ZF/Y	MSU
LOC770168	GGAZ	40.57	DV958631 (SB03042A2B05.f1)	3' UTR, 96..133	TURKEY/Y, ZF/Y	MSU
CTSL2 <CTSL>	GGAZ	40.91	DV946372 (SB03005A1E07.f1)	exon 3, 165..202	TURKEY/Y, ZF/Y	MSU
FBP1	GGAZ	40.96	BU289483	exon 2, 174..212	CHORI/Y, TURKEY/Y, ZF/Y	MSU
Gga.24305	GGAZ	41.16	DV954844 (SB03030B1G06.f1)	coding region, 147..185	TURKEY/N, ZF/Y	MSU
FANCC	GGAZ	41.24	BU295097	exon 1, 140..178	CHORI/Y, TURKEY/Y, ZF/N	MSU
LOC427469	GGAZ	41.5	DV960713 (SB03048A2D03.f1)	exon 12, 124..161	TURKEY/Y, ZF/Y	MSU
HABP4	GGAZ	41.7	BU136069	exon 5, 334..371	CHORI/Y, TURKEY/Y, ZF/N	MSU
CDC14C <CDC14B>	GGAZ	41.76	BU295018	exon 2, 325..364	CHORI/Y, TURKEY/Y, ZF/N	MSU
C9orf21	GGAZ	41.77	CK309035 (SB02048A2D04.f1)	exon 4, 507..549	TURKEY/N, ZF/Y	MSU
MCW0294	GGAZ	43.28	G32051	noncoding region, 53..92	TAM32/Y, TURKEY/Y, ZF/N	MSU
RCJMB04_19o18 <SYK>	GGAZ	43.35	AJ452609	exon 1, 243..282	CHORI/Y, TURKEY/Y, ZF/N	MSU
NFIL3	GGAZ	43.62	BU244063	exon 1, 96..133	CHOR/Y, TURKEY/Y, ZF/Y	MSU
HINT1	GGAZ	44.17	CK308853 (SB02047B2C10.f1)	exon 1, 70..107	TURKEY/N, ZF/Y	MSU
HISPPD1	GGAZ	48.91	CK307633 (SB02044A1B04.f1)	exon 23, 454..493	TURKEY/N, ZF/Y	MSU
PAM	GGAZ	48.98	CK312319 (SB02011A2D03.f1)	exon 10, 15..54	TURKEY/Y, ZF/Y	MSU
ST8SIA4	GGAZ	49.65	DV957771 (SB03039B2B07.f1)	exon 4, 64..103	TURKEY/Y, ZF/Y	MSU
CHD1Z	GGAZ	50.17	NM_204941	exon 6, 837..876	NT	CRES
RIOK2	GGAZ	50.43	CK310447 (SB02006A1D01.f1)	exon 2, 184..223	TURKEY/N, ZF/Y	MSU
SHB	GGAZ	50.67	BU292075	3' UTR, 378..415	CHORI/Y, TURKEY/Y, ZF/N	MSU
RCJMB04_33p3 <CLTA>	GGAZ	50.96	AJ394018	3' UTR, 506..545	CHORI/Y, TURKEY/Y, ZF/N	MSU
PIGG	GGAZ	52.19	DV954155 (SB03028B1D08.f1)	exon 9, 68..105	TURKEY/N, ZF/Y	MSU
TMEM175	GGAZ	52.36	CK312491 (SB02012A1B07.f1)	exon 9, 72..111	TURKEY/Y, ZF/Y	MSU
IDUA	GGAZ	52.42	DV952242 (SB03022B1C01.f1)	exon 11, 75..112	TURKEY/N, ZF/Y	MSU
CHRNB3	GGAZ	52.5	X83739	3' UTR, 1762..1801	TAM33/Y, TURKEY/N, ZF/N	MSU
HOOK3	GGAZ	52.64	CK306905 (SB02042A1D07.f1)	exon 24, 200..237	TURKEY/N, ZF/Y	MSU
FUT10	GGAZ	52.75	DV954250 (SB03028B2E04.f1)	exon 1 and 5' UTR, 201..239	TURKEY/N, ZF/Y	MSU
NRG1	GGAZ	52.84	CK303130 (SB02017B2A10.f1)	exon 9, 14..53	TURKEY/Y, ZF/Y	MSU
LPL	GGAZ	53.4	X60547	intron 8-9, 15678..15717	TAM32/Y, CHORI/Y, TURKEY/Y, ZF/N	MSU
ZNF462	GGAZ	54.4	CK307108 (SB02042B1F11.f1)	exon 3, 28..67	TURKEY/Y, ZF/Y	MSU
RAD23B	GGAZ	54.54	CK235409 (SB010021000C11)	exon 2, 143..184	TURKEY/Y, ZF/Y	MSU
CCNH	GGAZ	59.65	CK302831 (SB02016B2D01.f1)	exon 2, 185..222	TURKEY/Y, ZF/Y	MSU
RASA1 <LOC425409>	GGAZ or GGAUn	59.68 (GGAZ) or 0.08 (GGAUn, NW_001487377)	DV960800 (SB03048B1C10.f1)	exon 17 in RASA1 (GGAZ) or exon 1 in LOC425409 (GGAUn), 118..157	TURKEY/Y, ZF/Y	MSU
EDIL3	GGAZ	61.04	CK311889 (SB02010B1D09.f1)	exon 10, 71..109	TURKEY/Y, ZF/Y	MSU
VCAN	GGAZ	61.33	CK311662 (SB02009A2E07.f1)	exon 9, 276..315	TURKEY/Y, ZF/Y	MSU
TMEM167	GGAZ	61.63	CK312149 (SB02011A1D05.f1)	exon 3, 49..86	TURKEY/Y, ZF/Y	MSU
RPS23	GGAZ	62.03	CK312134 (SB02011A1C02.f1)	exon 4, 215..253	TURKEY/N, ZF/Y	MSU
SSBP2	GGAZ	62.23	DV950554 (SB03017B1F07.f1)	exon 2, 57..99	TURKEY/Y, ZF/Y	MSU
CCDC125	GGAZ	62.77	DV946578 (SB03005B2A02.f1)	exon 1, 12..51	TURKEY/Y, ZF/Y	MSU
RCJMB04_5a23 <RNF20>	GGAZ	63.65	CK307812 (SB02044B1H10.f1)	exon 15, 2..40	TURKEY/Y, ZF/Y	MSU
ALDOB	GGAZ	63.7	M10946	5' upstream sequence, 1..40	TAM33/Y, TURKEY/Y, ZF/N	MSU
LOC427306	GGAZ	63.74	DV956168 (SB03034B2G06.f1)	exon 1, 19..58	TURKEY/Y, ZF/Y	MSU
C9orf80	GGAZ	64.47	CK311884 (SB02010B1D03.f1)	exon 2, 145..184	TURKEY/Y, ZF/Y	MSU
ROD1	GGAZ	64.64	DV960384 (SB03047A2E05.f1)	exon 4, 470..509	TURKEY/N, ZF/Y	MSU
UGCG	GGAZ	64.8	CK312457 (SB02011B2H09.f1)	3' UTR, 657..696	TURKEY/N, ZF/Y	MSU
GNG10	GGAZ	64.93	BU107824	3' UTR, 277..316	CHORI/Y, TURKEY/Y, ZF/N	MSU
TXN (probe 2)	GGAZ	65.07	J03882	exon 5, 412..454	NT	CRES
MUSK	GGAZ	65.3	BM487082	exon 8, 105..143	CHORI/Y, TURKEY/Y, ZF/N	MSU
EDG2	GGAZ	65.4	BU105163	exon 2, 2..41	CHORI/Y, TURKEY/Y, ZF/N	MSU
ELAVL2	GGAZ	65.98	CK302441 (SB02015A2H06.f1)	3' downstream sequence, 303..342	TURKEY/Y, ZF/Y	MSU
PLAA	GGAZ	66.79	AJ395602	exon 14, 524..566	CHORI/Y, TURKEY/Y, ZF/Y	MSU
C9orf72	GGAZ	67.03	CK304248 (SB02023A1A07.f1)	exon 1, 104..141	TURKEY/Y, ZF/Y	MSU
RCJMB04_15h2 <DNAJA1>	GGAZ	68.67	AJ393021	exon 4, 100..137	CHORI/Y, TURKEY/Y, ZF/Y	MSU
B4GALT1	GGAZ	68.71	U19890	exon 6, 1189..1227	CHORI/Y, TURKEY/Y	MSU
RCJMB04_14d7 <NCBP1>	GGAZ	68.82	BU103825	exon 21, 536..573	CHORI/Y, TURKEY/Y, ZF/Y	MSU
TMOD1	GGAZ	68.87	L36678	3' UTR, 1105..1142	CHORI/Y, TURKEY/Y, ZF/N	MSU
HSD17B4	GGAZ	69.64	CK313884 (SB02032A1A09.f2)	exon 18, 95..132	TURKEY/N, ZF/Y	MSU
hmm14160	GGAZ	70.67	DV948289 (SB03010B1F03.f1)	noncoding region?, 283..320	TURKEY/Y, ZF/Y	MSU
COMMD10	GGAZ	70.93	DV951983 (SB03021B2C05.f1)	exon 4, 210..247	TURKEY/N, ZF/Y	MSU
LOC431649	GGAZ	70.98	DV956418 (SB03035B1G03.f1)	exon 2, 474..513	TURKEY/N, ZF/Y	MSU
ATG12	GGAZ	71.05	CK305515 (SB02029B1D03.f1)	exon 3 or 4, 148..186	TURKEY/Y, ZF/Y	MSU
SMN	GGAZ	71.15	CK314890 (SB02040B2E12.f1)	exon 7, 25..62	TURKEY/Y, ZF/Y	MSU
LOC769988	GGAZ	71.25	CK310795 (SB02007A1D10.f1)	exon 2, 11..48	TURKEY/Y, ZF/Y	MSU
KCNN2	GGAZ	71.41	CK235916 (SB010025000C05)	exon 3, 35..74	TURKEY/Y, ZF/Y	MSU
Gga.21963 or KIAA0258	GGAUn or GGAZ	0.002 (GGAUn, NW_001477104) or 8.46 (GGAZ)	DV957386 (SB03038B1G03.f1)	exon 1 in Gga.21963, 277..314	TURKEY/Y, ZF/Y	MSU
OASL	GGAUn	0.004 (NW_001471835)	AB037592	exon 1, 101..138	NT	CRES	Overgo was derived from the chicken sequence
KLF4	GGAUn	0.01 (NW_001472291)	BU202933	exon 4 and 3' UTR, 402..441	CHORI/Y, TURKEY/Y, ZF/N	MSU
CRES0026 <hmm199806, GUIRA1037>	GGAUn	0.004 (NW_001487123)	DQ483122	3' downstream sequence?, 173..210	NT	CRES	Overgo does not align well with the chicken WGS but matches better a Guira guira [Guira cuckoo (Cuculiformes)] microsatellite G1037 (AY123777)
CRES0016	multiple	-	DQ483152	noncoding region?, 99..136	NT	CRES	Overgo has no significant matches in the chicken WGS
CRES0053	multiple	-	DQ483109	noncoding region?, 101..138	NT	CRES	Overgo has no significant matches in the chicken WGS
NOTES: Probes derived from non-condor sequences are highlighted with yellow, while condor sequence ID's are DQ483XXX.
Bold locus names correspond to the new probes designed at San Diego Zoo's Institute for Conservation and Research (column 'Origin' = 'CRES'). MSU = Michigan State University.
BAC libraries: TAM32 = red junglefowl 032-JF256-RI, TAM32 = red junglefowl 033-JF256-H3, CHORI = red junglefowl CHORI-261, TURKEY = turkey CHORI-260, and ZF = zebra finch TG_Ba.
WGS = whole genome sequence
