# Supplementary material for: The value of avian genomics to the conservation of wildlife
Source: BMC Genomics. 2009 Jul 14;10(Suppl 2):S10. doi: 10.1186/1471-2164-10-S2-S10 (PMC2966331; doi:10.1186/1471-2164-10-S2-S10)
Supplement: Additional file 4 — Database of condor BACs positive for known avian genes, markers and other sequences [file 1471-2164-10-S2-S10-S4.xls]

## Sheet: Sheet1
	Gene/Marker <alias>	Chicken chromosome/ Linkage group	Rounded location (Mb)	Sequence GenBank Accession No.	Screen technique	Library screened	BACs detected	Quality estimate, if any*	*P=probable, *T=tentative, *W=weak; other notes below
1	CRES0001	-	-	DQ471953	overgo	CHORI-262 (Filter 1)	4O12	P	The probes derived from California condor sequence are highlighted with pink, and those from other New World vultures with yellow. Zebra finch probes are highlighted with green. Entries highlighted with blue were provided by Eric Green lab.
1	CRES0001	-	-	DQ471953	overgo	CHORI-262 (Filter 1)	10A9	P
1	CRES0001	-	-	DQ471953	overgo	CHORI-262 (Filter 1)	10I12	P
1	CRES0001	-	-	DQ471953	overgo	CHORI-262 (Filter 1)	46C12	P
1	CRES0001	-	-	DQ471953	overgo	CHORI-262 (Filter 1)	20H23	P
1	CRES0001	-	-	DQ471953	overgo	CHORI-262 (Filter 1)	38J12	P
1	CRES0001	-	-	DQ471953	overgo	CHORI-262 (Filter 1)	34L17	P
1	CRES0001	-	-	DQ471953	overgo	CHORI-262 (Filter 1)	28P6	P
1	CRES0001	-	-	DQ471953	overgo	CHORI-262 (Filter 1)	7G13	P
1	CRES0001	-	-	DQ471953	overgo	CHORI-262 (Filter 1)	43H18	P
1	CRES0001	-	-	DQ471953	overgo	CHORI-262 (Filter 1)	6F23	P
1	CRES0001	-	-	DQ471953	overgo	CHORI-262 (Filter 1)	3G5	P
1	CRES0001	-	-	DQ471953	overgo	CHORI-262 (Filter 1)	31P10	P
1	CRES0001	-	-	DQ471953	overgo	CHORI-262 (Filter 1)	34P18	P
1	CRES0001	-	-	DQ471953	overgo	CHORI-262 (Filter 1)	28N22	P
1	CRES0001	-	-	DQ471953	overgo	CHORI-262 (Filter 1)	4C14	P
1	CRES0001	-	-	DQ471953	overgo	CHORI-262 (Filter 1)	32K7	P
1	CRES0001	-	-	DQ471953	overgo	CHORI-262 (Filter 1)	31M15	P
1	CRES0001	-	-	DQ471953	overgo	CHORI-262 (Filter 1)	25M16	P
1	CRES0001	-	-	DQ471953	overgo	CHORI-262 (Filter 1)	6P16	P
1	CRES0001	-	-	DQ471953	overgo	CHORI-262 (Filter 1)	5I1	P
1	CRES0001	-	-	DQ471953	overgo	CHORI-262 (Filter 1)	25A6	P
1	CRES0001	-	-	DQ471953	overgo	CHORI-262 (Filter 1)	32P8	P
1	CRES0001	-	-	DQ471953	overgo	CHORI-262 (Filter 1)	44L7	P
1	CRES0001	-	-	DQ471953	overgo	CHORI-262 (Filter 1)	20O24	P
1	CRES0001	-	-	DQ471953	overgo	CHORI-262 (Filter 1)	26D9	P
1	CRES0001	-	-	DQ471953	overgo	CHORI-262 (Filter 1)	17K22	P
1	CRES0001	-	-	DQ471953	overgo	CHORI-262 (Filter 1)	25G12	P
1	CRES0001	-	-	DQ471953	overgo	CHORI-262 (Filter 1)	31E23	P
1	CRES0001	-	-	DQ471953	overgo	CHORI-262 (Filter 1)	25I17	P
1	CRES0001	-	-	DQ471953	overgo	CHORI-262 (Filter 1)	36F22	P
1	CRES0001	-	-	DQ471953	overgo	CHORI-262 (Filter 1)	38J14	P
1	CRES0001	-	-	DQ471953	overgo	CHORI-262 (Filter 1)	1M22	P
1	CRES0001	-	-	DQ471953	overgo	CHORI-262 (Filter 1)	2L8	P
1	CRES0001	-	-	DQ471953	overgo	CHORI-262 (Filter 1)	32C22	P
1	CRES0001	-	-	DQ471953	overgo	CHORI-262 (Filter 1)	46C14	P
1	CRES0001	-	-	DQ471953	overgo	CHORI-262 (Filter 1)	31D5	P
1	CRES0001	-	-	DQ471953	overgo	CHORI-262 (Filter 1)	31P24	P
1	CRES0001	-	-	DQ471953	overgo	CHORI-262 (Filter 1)	34I7	P
1	CRES0001	-	-	DQ471953	overgo	CHORI-262 (Filter 1)	47J23	P
1	CRES0001	-	-	DQ471953	overgo	CHORI-262 (Filter 1)	1O2	P
1	CRES0001	-	-	DQ471953	overgo	CHORI-262 (Filter 1)	6B4	P
1	CRES0001	-	-	DQ471953	overgo	CHORI-262 (Filter 1)	7D18	P
1	CRES0001	-	-	DQ471953	overgo	CHORI-262 (Filter 1)	46O20	P
1	CRES0001	-	-	DQ471953	overgo	CHORI-262 (Filter 1)	44I16	P
1	CRES0001	-	-	DQ471953	overgo	CHORI-262 (Filter 1)	30J24	P
1	CRES0001	-	-	DQ471953	overgo	CHORI-262 (Filter 1)	41G11	P
1	CRES0001	-	-	DQ471953	overgo	CHORI-262 (Filter 1)	6P11	P
1	CRES0001	-	-	DQ471953	overgo	CHORI-262 (Filter 1)	33K12	P
1	CRES0001	-	-	DQ471953	overgo	CHORI-262 (Filter 1)	43O17	P
1	CRES0001	-	-	DQ471953	overgo	CHORI-262 (Filter 1)	28F1	P
1	CRES0001	-	-	DQ471953	overgo	CHORI-262 (Filter 1)	35K21	P
1	CRES0001	-	-	DQ471953	overgo	CHORI-262 (Filter 1)	32N24	P
1	CRES0001	-	-	DQ471953	overgo	CHORI-262 (Filter 1)	42L11	P
1	CRES0001	-	-	DQ471953	overgo	CHORI-262 (Filter 1)	27D3	P
1	CRES0001	-	-	DQ471953	overgo	CHORI-262 (Filter 1)	12E16	P
1	CRES0001	-	-	DQ471953	overgo	CHORI-262 (Filter 1)	36B10	P
1	CRES0001	-	-	DQ471953	overgo	CHORI-262 (Filter 1)	32G12	P
1	CRES0001	-	-	DQ471953	overgo	CHORI-262 (Filter 1)	48P9	P
1	CRES0001	-	-	DQ471953	overgo	CHORI-262 (Filter 1)	24D23	P
1	CRES0001	-	-	DQ471953	overgo	CHORI-262 (Filter 1)	48P10	P
1	CRES0001	-	-	DQ471953	overgo	CHORI-262 (Filter 1)	26N14	P
1	CRES0001	-	-	DQ471953	overgo	CHORI-262 (Filter 1)	5O9	P
1	CRES0001	-	-	DQ471953	overgo	CHORI-262 (Filter 1)	20P7	P
1	CRES0001	-	-	DQ471953	overgo	CHORI-262 (Filter 1)	38A20	P
1	CRES0001	-	-	DQ471953	overgo	CHORI-262 (Filter 1)	2B1	P
1	CRES0001	-	-	DQ471953	overgo	CHORI-262 (Filter 1)	29O12	P
1	CRES0001	-	-	DQ471953	overgo	CHORI-262 (Filter 1)	32F6	P
1	CRES0001	-	-	DQ471953	overgo	CHORI-262 (Filter 1)	19K17	P
1	CRES0001	-	-	DQ471953	overgo	CHORI-262 (Filter 1)	48P3	P
1	CRES0001	-	-	DQ471953	overgo	CHORI-262 (Filter 1)	44D16	P
1	CRES0001	-	-	DQ471953	overgo	CHORI-262 (Filter 1)	33H19	P
1	CRES0001	-	-	DQ471953	overgo	CHORI-262 (Filter 1)	48P5	P
1	CRES0001	-	-	DQ471953	overgo	CHORI-262 (Filter 1)	33I15	P
1	CRES0001	-	-	DQ471953	overgo	CHORI-262 (Filter 1)	39N17	P
1	CRES0001	-	-	DQ471953	overgo	CHORI-262 (Filter 1)	29D13	P
1	CRES0001	-	-	DQ471953	overgo	CHORI-262 (Filter 1)	1B10	P
1	CRES0001	-	-	DQ471953	overgo	CHORI-262 (Filter 1)	2N18	P
1	CRES0001	-	-	DQ471953	overgo	CHORI-262 (Filter 1)	20D2	P
1	CRES0001	-	-	DQ471953	overgo	CHORI-262 (Filter 1)	18L2	P
1	CRES0001	-	-	DQ471953	overgo	CHORI-262 (Filter 1)	37B8	P
1	CRES0001	-	-	DQ471953	overgo	CHORI-262 (Filter 1)	27O22	P
1	CRES0001	-	-	DQ471953	overgo	CHORI-262 (Filter 1)	35L13	P
1	CRES0001	-	-	DQ471953	overgo	CHORI-262 (Filter 1)	15G10	P
1	CRES0001	-	-	DQ471953	overgo	CHORI-262 (Filter 1)	26P20	P
1	CRES0001	-	-	DQ471953	overgo	CHORI-262 (Filter 1)	41A7	P
1	CRES0001	-	-	DQ471953	overgo	CHORI-262 (Filter 1)	8J13	P
1	CRES0001	-	-	DQ471953	overgo	CHORI-262 (Filter 1)	32G16	P
1	CRES0001	-	-	DQ471953	overgo	CHORI-262 (Filter 1)	24F3	P
1	CRES0001	-	-	DQ471953	overgo	CHORI-262 (Filter 1)	43M11	P
1	CRES0001	-	-	DQ471953	overgo	CHORI-262 (Filter 1)	25L3	P
1	CRES0001	-	-	DQ471953	overgo	CHORI-262 (Filter 1)	47K6	P
1	CRES0001	-	-	DQ471953	overgo	CHORI-262 (Filter 1)	32P13	P
1	CRES0001	-	-	DQ471953	overgo	CHORI-262 (Filter 1)	33I16	P
1	CRES0001	-	-	DQ471953	overgo	CHORI-262 (Filter 1)	5H1	P
1	CRES0001	-	-	DQ471953	overgo	CHORI-262 (Filter 1)	33J8	P
1	CRES0001	-	-	DQ471953	overgo	CHORI-262 (Filter 1)	36G3	P
1	CRES0001	-	-	DQ471953	overgo	CHORI-262 (Filter 1)	1G8	P
1	CRES0001	-	-	DQ471953	overgo	CHORI-262 (Filter 1)	26A20	P
1	CRES0001	-	-	DQ471953	overgo	CHORI-262 (Filter 1)	42P13	P
1	CRES0001	-	-	DQ471953	overgo	CHORI-262 (Filter 1)	48F14	P
1	CRES0001	-	-	DQ471953	overgo	CHORI-262 (Filter 1)	15G5	P
1	CRES0001	-	-	DQ471953	overgo	CHORI-262 (Filter 1)	9H10	P
1	CRES0001	-	-	DQ471953	overgo	CHORI-262 (Filter 1)	38N14	P
1	CRES0001	-	-	DQ471953	overgo	CHORI-262 (Filter 1)	30F14	P
1	CRES0001	-	-	DQ471953	overgo	CHORI-262 (Filter 1)	3C14	P
1	CRES0001	-	-	DQ471953	overgo	CHORI-262 (Filter 1)	14E6	P
1	CRES0001	-	-	DQ471953	overgo	CHORI-262 (Filter 1)	3H21	P
1	CRES0001	-	-	DQ471953	overgo	CHORI-262 (Filter 1)	48C15	P
1	CRES0001	-	-	DQ471953	overgo	CHORI-262 (Filter 1)	33C6	P
1	CRES0001	-	-	DQ471953	overgo	CHORI-262 (Filter 1)	1D14	P
1	CRES0001	-	-	DQ471953	overgo	CHORI-262 (Filter 1)	17G16	P
1	CRES0001	-	-	DQ471953	overgo	CHORI-262 (Filter 1)	31O9	P
1	CRES0001	-	-	DQ471953	overgo	CHORI-262 (Filter 1)	48E4	P
1	CRES0001	-	-	DQ471953	overgo	CHORI-262 (Filter 1)	44E19	P
1	CRES0001	-	-	DQ471953	overgo	CHORI-262 (Filter 1)	36A9	P
1	CRES0001	-	-	DQ471953	overgo	CHORI-262 (Filter 1)	15B5	P
1	CRES0001	-	-	DQ471953	overgo	CHORI-262 (Filter 1)	13B17	P
1	CRES0001	-	-	DQ471953	overgo	CHORI-262 (Filter 1)	13C16	P
1	CRES0001	-	-	DQ471953	overgo	CHORI-262 (Filter 1)	45M24	P
1	CRES0001	-	-	DQ471953	overgo	CHORI-262 (Filter 1)	27B24	P
1	CRES0001	-	-	DQ471953	overgo	CHORI-262 (Filter 1)	47A22	P
1	CRES0001	-	-	DQ471953	overgo	CHORI-262 (Filter 1)	48G6	P
1	CRES0001	-	-	DQ471953	overgo	CHORI-262 (Filter 1)	27D14	P
1	CRES0001	-	-	DQ471953	overgo	CHORI-262 (Filter 1)	38F1	P
1	CRES0001	-	-	DQ471953	overgo	CHORI-262 (Filter 1)	27M16	P
1	CRES0001	-	-	DQ471953	overgo	CHORI-262 (Filter 1)	12O6	P
1	CRES0001	-	-	DQ471953	overgo	CHORI-262 (Filter 1)	39I10	P
1	CRES0001	-	-	DQ471953	overgo	CHORI-262 (Filter 1)	45E13	P
1	CRES0001	-	-	DQ471953	overgo	CHORI-262 (Filter 1)	12A7	P
1	CRES0001	-	-	DQ471953	overgo	CHORI-262 (Filter 1)	18K14	P
1	CRES0001	-	-	DQ471953	overgo	CHORI-262 (Filter 1)	47E14	P
1	CRES0001	-	-	DQ471953	overgo	CHORI-262 (Filter 1)	21E17	P
1	CRES0001	-	-	DQ471953	overgo	CHORI-262 (Filter 1)	44K2	P
1	CRES0001	-	-	DQ471953	overgo	CHORI-262 (Filter 1)	12L14	P
1	CRES0001	-	-	DQ471953	overgo	CHORI-262 (Filter 1)	29B1	P
1	CRES0001	-	-	DQ471953	overgo	CHORI-262 (Filter 1)	48F7	P
1	CRES0001	-	-	DQ471953	overgo	CHORI-262 (Filter 1)	45B21	P
1	CRES0001	-	-	DQ471953	overgo	CHORI-262 (Filter 1)	39L2	P
1	CRES0001	-	-	DQ471953	overgo	CHORI-262 (Filter 1)	2M18	P
1	CRES0001	-	-	DQ471953	overgo	CHORI-262 (Filter 1)	45B16	P
1	CRES0001	-	-	DQ471953	overgo	CHORI-262 (Filter 1)	11H9	P
1	CRES0001	-	-	DQ471953	overgo	CHORI-262 (Filter 1)	3P14	P
1	CRES0001	-	-	DQ471953	overgo	CHORI-262 (Filter 1)	26E11	P
1	CRES0001	-	-	DQ471953	overgo	CHORI-262 (Filter 1)	24M4	P
1	CRES0001	-	-	DQ471953	overgo	CHORI-262 (Filter 1)	18N7	P
1	CRES0001	-	-	DQ471953	overgo	CHORI-262 (Filter 1)	23A8	P
1	CRES0001	-	-	DQ471953	overgo	CHORI-262 (Filter 1)	45P15	P
1	CRES0001	-	-	DQ471953	overgo	CHORI-262 (Filter 1)	11B8	P
1	CRES0001	-	-	DQ471953	overgo	CHORI-262 (Filter 1)	23B12	P
1	CRES0001	-	-	DQ471953	overgo	CHORI-262 (Filter 1)	42J4	P
1	CRES0001	-	-	DQ471953	overgo	CHORI-262 (Filter 1)	46P18	T
1	CRES0001	-	-	DQ471953	overgo	CHORI-262 (Filter 1)	34H20	T
1	CRES0001	-	-	DQ471953	overgo	CHORI-262 (Filter 1)	44C10	T
1	CRES0001	-	-	DQ471953	overgo	CHORI-262 (Filter 1)	43O3	T
1	CRES0001	-	-	DQ471953	overgo	CHORI-262 (Filter 1)	18K5	T
1	CRES0001	-	-	DQ471953	overgo	CHORI-262 (Filter 1)	20I9	T
1	CRES0001	-	-	DQ471953	overgo	CHORI-262 (Filter 1)	41I2	T
1	CRES0001	-	-	DQ471953	overgo	CHORI-262 (Filter 1)	7B20	T
1	CRES0001	-	-	DQ471953	overgo	CHORI-262 (Filter 1)	5K14	T
1	CRES0001	-	-	DQ471953	overgo	CHORI-262 (Filter 1)	1N12	T
1	CRES0001	-	-	DQ471953	overgo	CHORI-262 (Filter 1)	45A9	T
1	CRES0001	-	-	DQ471953	overgo	CHORI-262 (Filter 1)	29I24	W
1	CRES0001	-	-	DQ471953	overgo	CHORI-262 (Filter 1)	3A9	W
2	CRES0002	-	-	DQ483295	overgo	CHORI-262 (Filter 1)	34N19	T
2	CRES0002	-	-	DQ483295	overgo	CHORI-262 (Filter 1)	2I12	W
2	CRES0002	-	-	DQ483295	overgo	CHORI-262 (Filter 1)	39J15	W
3	CRES0004	-	-	DQ483271	overgo	CHORI-262 (Filter 1)	42D14	W	also pos. on BMP4 (GGA5)
4	CRES0020	-	-	DQ483136	overgo	CHORI-262 (Filter 1)	27G1	P
4	CRES0020	-	-	DQ483136	overgo	CHORI-262 (Filter 1)	15C7	T
4	CRES0020	-	-	DQ483136	overgo	CHORI-262 (Filter 1)	12O9	T
4	CRES0020	-	-	DQ483136	overgo	CHORI-262 (Filter 1)	38K11	W
4	CRES0020	-	-	DQ483136	overgo	CHORI-262 (Filter 1)	24H11	W
4	CRES0020	-	-	DQ483136	overgo	CHORI-262 (Filter 1)	48L13	P
4	CRES0020	-	-	DQ483136	overgo	CHORI-262 (Filter 1)	3J13	W
4	CRES0020	-	-	DQ483136	overgo	CHORI-262 (Filter 1)	24P14	P
4	CRES0020	-	-	DQ483136	overgo	CHORI-262 (Filter 1)	44I17	W
4	CRES0020	-	-	DQ483136	overgo	CHORI-262 (Filter 1)	2A19	P
4	CRES0020	-	-	DQ483136	overgo	CHORI-262 (Filter 1)	27P22	P
4	CRES0020	-	-	DQ483136	overgo	CHORI-262 (Filter 1)	18I24	P
4	CRES0020	-	-	DQ483136	overgo	CHORI-262 (Filter 1)	15H24	P
4	CRES0020	-	-	DQ483136	overgo	CHORI-262 (Filter 1)	40O1	W
4	CRES0020	-	-	DQ483136	overgo	CHORI-262 (Filter 1)	40D1	W
4	CRES0020	-	-	DQ483136	overgo	CHORI-262 (Filter 1)	40C2	P
4	CRES0020	-	-	DQ483136	overgo	CHORI-262 (Filter 1)	41H2	P
4	CRES0020	-	-	DQ483136	overgo	CHORI-262 (Filter 1)	5E5	W
4	CRES0020	-	-	DQ483136	overgo	CHORI-262 (Filter 1)	47B5	W
4	CRES0020	-	-	DQ483136	overgo	CHORI-262 (Filter 1)	40J6	W
4	CRES0020	-	-	DQ483136	overgo	CHORI-262 (Filter 1)	40J9	P
4	CRES0020	-	-	DQ483136	overgo	CHORI-262 (Filter 1)	47E9	P
4	CRES0020	-	-	DQ483136	overgo	CHORI-262 (Filter 1)	35A10	T
4	CRES0020	-	-	DQ483136	overgo	CHORI-262 (Filter 1)	17B13	P
4	CRES0020	-	-	DQ483136	overgo	CHORI-262 (Filter 1)	46A14	W
4	CRES0020	-	-	DQ483136	overgo	CHORI-262 (Filter 1)	1B14	P
4	CRES0020	-	-	DQ483136	overgo	CHORI-262 (Filter 1)	25I15	T
4	CRES0020	-	-	DQ483136	overgo	CHORI-262 (Filter 1)	25B15	P
4	CRES0020	-	-	DQ483136	overgo	CHORI-262 (Filter 1)	43P16	W
4	CRES0020	-	-	DQ483136	overgo	CHORI-262 (Filter 1)	13H17	W
4	CRES0020	-	-	DQ483136	overgo	CHORI-262 (Filter 1)	46O18	T
4	CRES0020	-	-	DQ483136	overgo	CHORI-262 (Filter 1)	16H18	P
4	CRES0020	-	-	DQ483136	overgo	CHORI-262 (Filter 1)	7H20	W
4	CRES0020	-	-	DQ483136	overgo	CHORI-262 (Filter 1)	16H22	P
4	CRES0020	-	-	DQ483136	overgo	CHORI-262 (Filter 1)	43K23	W
4	CRES0020	-	-	DQ483136	overgo	CHORI-262 (Filter 1)	48D1	W
4	CRES0020	-	-	DQ483136	overgo	CHORI-262 (Filter 1)	33G2	W
5	CRES0027	-	-	DQ483166	overgo	CHORI-262 (Filter 1)	18L18	T
5	CRES0027	-	-	DQ483166	overgo	CHORI-262 (Filter 1)	3A20	P
6	CRES0035	-	-	DQ483135	overgo	CHORI-262 (Filter 1)	12F16	P
7	CRES0044	-	-	DQ483120	overgo	CHORI-262 (Filter 1)	12M23	W
7	CRES0044	-	-	DQ483120	overgo	CHORI-262 (Filter 1)	22J23	P
7	CRES0044	-	-	DQ483120	overgo	CHORI-262 (Filter 1)	26K16	P
8	CRES0049	-	-	DQ483263	overgo	CHORI-262 (Filter 1)	21M13	P
8	CRES0049	-	-	DQ483263	overgo	CHORI-262 (Filter 1)	15J22	W
9	CRES0050	-	-	DQ483117	overgo	CHORI-262 (Filter 1)	27A23	T
10	CRES0059	-	-	DQ483149	overgo	CHORI-262 (Filter 1)	45P9	P
10	CRES0059	-	-	DQ483149	overgo	CHORI-262 (Filter 1)	45M1	P
10	CRES0059	-	-	DQ483149	overgo	CHORI-262 (Filter 1)	27J15	T
10	CRES0059	-	-	DQ483149	overgo	CHORI-262 (Filter 1)	16A13	P
11	CTTNBP2	GGA1	26.29	XM_416010, AC191192	uprobe	CHORI-262	154B5	P	sequenced by Eric Green lab
11	CTTNBP2	GGA1	26.31	XM_416010, AC183449	uprobe	CHORI-262	28D17	P	sequenced by Eric Green lab
12	CFTR	GGA1	26.39	XM_416011, AC183449	uprobe	CHORI-262	28D17	P	sequenced by Eric Green lab
12	CFTR	GGA1	26.39	XM_416011, AC191192	uprobe	CHORI-262	154B5	P	sequenced by Eric Green lab
13	Gga.15654	GGA1	26.45	CN236515, AC183449	uprobe	CHORI-262	28D17	P	sequenced by Eric Green lab
14	ASZ1	GGA1	26.47	XM_416012, AC183449	uprobe	CHORI-262	28D17	P	sequenced by Eric Green lab
15	CAPZA2	GGA1	26.68	NM_001004380, AC183448	uprobe	CHORI-262	20P14	P	sequenced by Eric Green lab
16	MET	GGA1	26.76	NM_205212, AC183448	uprobe	CHORI-262	20P14	P	sequenced by Eric Green lab
16	MET	GGA1	26.77	NM_205212, AC188502	uprobe	CHORI-262	225F20	P	sequenced by Eric Green lab
17	chr1_6.36	GGA1	26.84	CN233057, AC188502	uprobe	CHORI-262	225F20	P	sequenced by Eric Green lab
17	chr1_6.36	GGA1	26.84	CN233057, AC188504	uprobe	CHORI-262	66M22	P	sequenced by Eric Green lab
18	CAV1	GGA1	26.86	XM_425430, AC188504	uprobe	CHORI-262	66M22	P	sequenced by Eric Green lab
19	CAV2	GGA1	26.88	NM_001007086, AC188504	uprobe	CHORI-262	66M22	P	sequenced by Eric Green lab
20	BM426945 <chr1_6.38>	GGA1	26.9	BM426945, AC188504	uprobe	CHORI-262	66M22	P	sequenced by Eric Green lab
20	BM426945 <chr1_6.38>	GGA1	26.9	BM426945, AC183450	uprobe	CHORI-262	53D16	P	sequenced by Eric Green lab
21	TES	GGA1	26.98	NM_204623, AC183450	uprobe	CHORI-262	53D16	P	sequenced by Eric Green lab
22	TFEC	GGA1	27.11	NM_001006229, AC183450	uprobe	CHORI-262	53D16	P	sequenced by Eric Green lab
23	CCT2	GGA1	37.39	AW240097	overgo	CHORI-262 (Filter 1)	10P14	P
23	CCT2	GGA1	37.39	AW240097	overgo	CHORI-262 (Filter 1)	40N14	T
23	CCT2	GGA1	37.39	AW240097	overgo	CHORI-262 (Filter 1)	30B22	T
23	CCT2	GGA1	37.39	AW240097	overgo	CHORI-262 (Filter 1)	30F10	T
23	CCT2	GGA1	37.39	AW240097	overgo	CHORI-262 (Filter 1)	40I8	W
23	CCT2	GGA1	37.39	AW240097	overgo	CHORI-262 (Filter 1)	16A6	W
24	EMP1	GGA1	50.22	BX270611	overgo	CHORI-262 (Filter 1)	29A3	T
24	EMP1	GGA1	50.22	BX270611	overgo	CHORI-262 (Filter 1)	16C5	W
25	LGALS1 <LGALS4>	GGA1	53.13	D00310	overgo	CHORI-262 (Filter 1)	35C11	T	also pos. on CRES0034
25	LGALS1 <LGALS4>	GGA1	53.13	D00310	overgo	CHORI-262 (Filter 1)	35C12	W
26	CRES0034	GGA1	53.27	DQ483161	overgo	CHORI-262 (Filter 1)	44L18	P
26	CRES0034	GGA1	53.27	DQ483161	overgo	CHORI-262 (Filter 1)	35C11	P	also pos. on LGALS1 (GGA1)
27	CHUNK-1	GGA1	63.11	AJ131560	overgo	CHORI-262 (Filter 1)	5D3	W	also pos. for OCA2 (3-11-17-22) - GGA1, 134.82 Mb; CHUNK-1 is also on GGA1, 63.1 Mb
28	AKR1B1	GGA1	64.27	BG710622	overgo	CHORI-262 (Filter 1)	27J5	W
29	ETV6 <CRES0043>	GGA1	73.75	DQ483164	overgo	CHORI-262 (Filter 1)	2A5	P	possible pos for TMEM167
29	ETV6 <CRES0043>	GGA1	73.75	DQ483164	overgo	CHORI-262 (Filter 1)	36B20	P	possible pos for TMEM167
29	ETV6 <CRES0043>	GGA1	73.75	DQ483164	overgo	CHORI-262 (Filter 1)	39J3	P	possible pos for TMEM167
29	ETV6 <CRES0043>	GGA1	73.75	DQ483164	overgo	CHORI-262 (Filter 1)	41O21	P	possible pos for TMEM167
29	ETV6 <CRES0043>	GGA1	73.75	DQ483164	overgo	CHORI-262 (Filter 1)	45M12	P	possible pos for TMEM167
30	USP5	GGA1	80.43	BU104255	overgo	CHORI-262 (Filter 1)	1D23	T
31	OCA2	GGA1	134.82	XM_425579	overgo	CHORI-262 (Filter 1)	21D8	W
31	OCA2	GGA1	134.82	XM_425579	overgo	CHORI-262 (Filter 1)	5D3	W	also pos. for CHUNK-1 (1-11-15-22) - GGA1, 63.1 Mb; OCA2 is also on GGA1, 134.82 Mb
32	UBE3A	GGA1	136.05	AJ399379	overgo	CHORI-262 (Filter 1)	14B20	W
32	UBE3A	GGA1	136.05	AJ399379	overgo	CHORI-262 (Filter 1)	30L21	W
32	UBE3A	GGA1	136.05	AJ399379	overgo	CHORI-262 (Filter 1)	43M13	W
33	CRES0014 <LOC771762, Bbu31, Hvo84>	GGA1 (or multiple incl. GGA1, GGA2, GGA3 and GGAUn?)	144.25	DQ483138	overgo	CHORI-262 (Filter 1)	33B2	T
33	CRES0014 <LOC771762, Bbu31, Hvo84>	GGA1 (or multiple incl. GGA1, GGA2, GGA3 and GGAUn?)	144.25	DQ483138	overgo	CHORI-262 (Filter 1)	42J18	T
34	CRES0047	GGA1	151.41	DQ483150	overgo	CHORI-262 (Filter 1)	4E22	P
34	CRES0047	GGA1	151.41	DQ483150	overgo	CHORI-262 (Filter 1)	26F24	P
34	CRES0047	GGA1	151.41	DQ483150	overgo	CHORI-262 (Filter 1)	17I5	T
34	CRES0047	GGA1	151.41	DQ483150	overgo	CHORI-262 (Filter 1)	47O15	T
35	FUT4	GGA1	189.89	U73678	overgo	CHORI-262 (Filter 1)	4J16	W
36	TYR	GGA1	192.15	NM_204160	overgo	CHORI-262 (Filter 1)	19P19	P
36	TYR	GGA1	192.15	NM_204160	overgo	CHORI-262 (Filter 1)	25F13	P
37	WNT11	GGA1	198.84	D31901	overgo	CHORI-262 (Filter 1)	2P2	P
38	ACVR2B	GGA2	5.68	U31223	overgo	CHORI-262 (Filter 1)	3A13	P
38	ACVR2B	GGA2	5.68	U31223	overgo	CHORI-262 (Filter 1)	40N17	W
38	ACVR2B	GGA2	5.68	U31223	overgo	CHORI-262 (Filter 1)	20D9	W
38	ACVR2B	GGA2	5.68	U31223	overgo	CHORI-262 (Filter 1)	47B16	W
39	RARB	GGA2	37.83	X57341	overgo	CHORI-262 (Filter 1)	37G11	T
39	RARB	GGA2	37.83	X57341	overgo	CHORI-262 (Filter 1)	42K10	T
39	RARB	GGA2	37.83	X57341	overgo	CHORI-262 (Filter 1)	31J4	W
39	RARB	GGA2	37.83	X57341	overgo	CHORI-262 (Filter 1)	24D17	W
40	NFX1	GGA2	56.52	BU243588	overgo	CHORI-262 (Filter 1)	30M16	P
40	NFX1	GGA2	56.52	BU243588	overgo	CHORI-262 (Filter 1)	39A17	P
40	NFX1	GGA2	56.52	BU243588	overgo	CHORI-262 (Filter 1)	46C7	T
40	NFX1	GGA2	56.52	BU243588	overgo	CHORI-262 (Filter 1)	15M21	T
40	NFX1	GGA2	56.52	BU243588	overgo	CHORI-262 (Filter 1)	3O17	T
41	EPB41L4B	GGA2	86.7	BU144663	overgo	CHORI-262 (Filter 1)	24C3	W
42	BAG1	GGA2	87.94	AJ456017	overgo	CHORI-262 (Filter 1)	6N23	T
42	BAG1	GGA2	87.94	AJ456017	overgo	CHORI-262 (Filter 1)	20I13	T
43	IRX1	GGA2	89.43	AJ238354	overgo	CHORI-262 (Filter 1)	33B22	T
44	TXNDC4	GGA2	91.61	BU246502	overgo	CHORI-262 (Filter 1)	30N4	W
44	TXNDC4	GGA2	91.61	BU246502	overgo	CHORI-262 (Filter 1)	31D17	W
45	GAPR1 <C9orf19>	GGA2 (or multiple incl. GGA1 and GGA2?)	92.08	DQ483262	overgo	CHORI-262 (Filter 1)	45D16	T
46	YES1	GGA2	105.07	X12461	overgo	CHORI-262 (Filter 1)	12B1	P
46	YES1	GGA2	105.07	X12461	overgo	CHORI-262 (Filter 1)	5H13	P
46	YES1	GGA2	105.07	X12461	overgo	CHORI-262 (Filter 1)	39F13	P
46	YES1	GGA2	105.07	X12461	overgo	CHORI-262 (Filter 1)	25I3	T
46	YES1	GGA2	105.07	X12461	overgo	CHORI-262 (Filter 1)	47L21	T
47	LYN	GGA2	114.83	BU144120	overgo	CHORI-262 (Filter 1)	47G3	P
47	LYN	GGA2	114.83	BU144120	overgo	CHORI-262 (Filter 1)	8B7	P
47	LYN	GGA2	114.83	BU144120	overgo	CHORI-262 (Filter 1)	45H8	P
47	LYN	GGA2	114.83	BU144120	overgo	CHORI-262 (Filter 1)	9E8	T
48	MOS	GGA2	114.9	AF339330	overgo	CHORI-262 (Filter 1)	47O3	P	FISH confirmation by Bill Modi
49	PENK	GGA2	115.07	BU120351	overgo	CHORI-262 (Filter 1)	1L8	P
49	PENK	GGA2	115.07	BU120351	overgo	CHORI-262 (Filter 1)	47H18	P
49	PENK	GGA2	115.07	BU120351	overgo	CHORI-262 (Filter 1)	32F19	T
50	VCPIP1 <VCIP135>	GGA2	119.54	Z25845	overgo	CHORI-262 (Filter 1)	12O4	P
50	VCPIP1 <VCIP135>	GGA2	119.54	Z25845	overgo	CHORI-262 (Filter 1)	3A11	T
50	VCPIP1 <VCIP135>	GGA2	119.54	Z25845	overgo	CHORI-262 (Filter 1)	39F15	T
51	CA2	GGA2	127.6	X06005	overgo	CHORI-262 (Filter 1)	27N2	W
52	MYC	GGA2	145.39	Black vulture (Coragyps atratus), AY277498	overgo	CHORI-262 (Filter 1)	46O10	P
52	MYC	GGA2	145.39	Black vulture (Coragyps atratus), AY277498	overgo	CHORI-262 (Filter 1)	19I6	P
52	MYC	GGA2	145.39	Black vulture (Coragyps atratus), AY277498	overgo	CHORI-262 (Filter 1)	20K19	T
52	MYC	GGA2	145.39	Black vulture (Coragyps atratus), AY277498	overgo	CHORI-262 (Filter 1)	46P9	T
52	MYC	GGA2	145.39	Black vulture (Coragyps atratus), AY277498	overgo	CHORI-262 (Filter 1)	39B19	T
52	MYC	GGA2	145.39	Black vulture (Coragyps atratus), AY277498	overgo	CHORI-262 (Filter 1)	38N8	W
53	CRES0028	GGA3	29.17	DQ483253	overgo	CHORI-262 (Filter 1)	23F9	P
53	CRES0028	GGA3	29.17	DQ483253	overgo	CHORI-262 (Filter 1)	35B9	P
54	RYR2	GGA3	38.6	BU362319	overgo	CHORI-262 (Filter 1)	19N7	W
54	RYR2	GGA3	38.6	BU362319	overgo	CHORI-262 (Filter 1)	16O3	W
55	FYN	GGA3	68.61	X52841	overgo	CHORI-262 (Filter 1)	2P12	P
55	FYN	GGA3	68.61	X52841	overgo	CHORI-262 (Filter 1)	22E24	P
55	FYN	GGA3	68.61	X52841	overgo	CHORI-262 (Filter 1)	23K1	W
56	BMP5	GGA3	90.16	S83278	overgo	CHORI-262 (Filter 1)	48L9	P
56	BMP5	GGA3	90.16	S83278	overgo	CHORI-262 (Filter 1)	9I4	P
56	BMP5	GGA3	90.16	S83278	overgo	CHORI-262 (Filter 1)	33I22	W
57	SUPT3H	GGA3	112.01	NM_001031102, AC171379	overgo	CHORI-262	13G5	P
58	RUNX2	GGA3	112.22	NM_204128, AC171379	overgo	CHORI-262 (Filter 1)	13G5	P	also confirmed by direct sequencing by Eric Green lab
58	RUNX2	GGA3	112.22	NM_204128, AC172166	overgo	CHORI-262 (Filter 1)	48N9	P	also confirmed by direct sequencing by Eric Green lab
58	RUNX2	GGA3	112.22	NM_204128	overgo	CHORI-262 (Filter 1)	34I1	P
58	RUNX2	GGA3	112.22	NM_204128	overgo	CHORI-262 (Filter 1)	45O19	P
58	RUNX2	GGA3	112.22	NM_204128	overgo	CHORI-262 (Filter 1)	32L2	P
58	RUNX2	GGA3	112.22	NM_204128	overgo	CHORI-262 (Filter 1)	10K19	T
58	RUNX2	GGA3	112.22	NM_204128	overgo	CHORI-262 (Filter 1)	13G6	T
59	BTK	GGA4	2.02	AF535118	overgo	CHORI-262 (Filter 1)	1N8	P
59	BTK	GGA4	2.02	AF535118	overgo	CHORI-262 (Filter 1)	13M23	P
59	BTK	GGA4	2.02	AF535118	overgo	CHORI-262 (Filter 1)	10F12	P
59	BTK	GGA4	2.02	AF535118	overgo	CHORI-262 (Filter 1)	23H2	P
59	BTK	GGA4	2.02	AF535118	overgo	CHORI-262 (Filter 1)	17C7	P
60	RRAGB <RRAGA>	GGA4	11.57	BU254759	overgo	CHORI-262 (Filter 1)	28F10	W
60	RRAGB <RRAGA>	GGA4	11.57	BU254759	overgo	CHORI-262 (Filter 1)	14H7	W
61	NPY2R	GGA4	21.63	AF309091	overgo	CHORI-262 (Filter 1)	2B24	T
61	NPY2R	GGA4	21.63	AF309091	overgo	CHORI-262 (Filter 1)	28N17	W
61	NPY2R	GGA4	21.63	AF309091	overgo	CHORI-262 (Filter 1)	10C7	W
61	NPY2R	GGA4	21.63	AF309091	overgo	CHORI-262 (Filter 1)	38E4	W
62	NPY5R	GGA4	24.48	AY040844	overgo	CHORI-262 (Filter 1)	40M8	P
62	NPY5R	GGA4	24.48	AY040844	overgo	CHORI-262 (Filter 1)	6N5	P
62	NPY5R	GGA4	24.48	AY040844	overgo	CHORI-262 (Filter 1)	3A18	P
62	NPY5R	GGA4	24.48	AY040844	overgo	CHORI-262 (Filter 1)	40O23	T
62	NPY5R	GGA4	24.48	AY040844	overgo	CHORI-262 (Filter 1)	37A17	T
63	ZNF330	GGA4	31.06	DQ483131	overgo	CHORI-262 (Filter 1)	26C4	P
63	ZNF330	GGA4	31.06	DQ483131	overgo	CHORI-262 (Filter 1)	39F3	P
63	ZNF330	GGA4	31.06	DQ483131	overgo	CHORI-262 (Filter 1)	39H6	P
63	ZNF330	GGA4	31.06	DQ483131	overgo	CHORI-262 (Filter 1)	45O13	P
64	CRES0024 <Gga.21570>	GGA4	51.97	DQ483154	overgo	CHORI-262 (Filter 1)	3C23	W
65	FGF2	GGA4	55.12	M95707	overgo	CHORI-262 (Filter 1)	2E13	P
65	FGF2	GGA4	55.12	M95707	overgo	CHORI-262 (Filter 1)	43P23	T
65	FGF2	GGA4	55.12	M95707	overgo	CHORI-262 (Filter 1)	29N15	W
65	FGF2	GGA4	55.12	M95707	overgo	CHORI-262 (Filter 1)	5H1	W
66	NFKB1	GGA4	62.63	AF000241	overgo	CHORI-262 (Filter 1)	26P6	W
67	FGFR3	GGA4	86.43	M35195	overgo	CHORI-262 (Filter 1)	35K11	W
68	RAG1	GGA5	21.21	Turkey vulture (Cathartes aura), AY461395	overgo	CHORI-262 (Filter 1)	5H14	T
68	RAG1	GGA5	21.21	Turkey vulture (Cathartes aura), AY461395	overgo	CHORI-262 (Filter 1)	23J5	W
68	RAG1	GGA5	21.21	Turkey vulture (Cathartes aura), AY461395	overgo	CHORI-262 (Filter 1)	42J22	W
69	LOC428877 <ZFP36L1, ROS0052>	GGA5	30.63	BM486413	overgo	CHORI-262 (Filter 1)	21F19	T
70	THBS1	GGA5	31.93	U76994	overgo	CHORI-262 (Filter 1)	2E19	P
70	THBS1	GGA5	31.93	U76994	overgo	CHORI-262 (Filter 1)	21H11	P
70	THBS1	GGA5	31.93	U76994	overgo	CHORI-262 (Filter 1)	42A8	P
70	THBS1	GGA5	31.93	U76994	overgo	CHORI-262 (Filter 1)	27E21	P
70	THBS1	GGA5	31.93	U76994	overgo	CHORI-262 (Filter 1)	23H16	P
71	FOS	GGA5	40.63	M18043	overgo	CHORI-262 (Filter 1)	20L3	P
71	FOS	GGA5	40.63	M18043	overgo	CHORI-262 (Filter 1)	25K11	P
71	FOS	GGA5	40.63	M18043	overgo	CHORI-262 (Filter 1)	13J22	P
72	SPATA7 <LOC423397>	GGA5	45.51	XM_421307, AC183451	uprobe	CHORI-262	87L14	P	sequenced by Eric Green lab
73	Gga.35293 <chr5_10.8>	GGA5	45.53	CR388994, AC183451	uprobe	CHORI-262	87L14	P	sequenced by Eric Green lab
74	PTPN21	GGA5	45.55	XM_421308, AC183451	uprobe	CHORI-262	87L14	P	sequenced by Eric Green lab
75	ZC3H14	GGA5	45.59	NM_001012586, AC183451	uprobe	CHORI-262	87L14	P	sequenced by Eric Green lab
76	EML5 <LOC423400>	GGA5	45.65	XM_421310, AC183451	uprobe	CHORI-262	87L14	P	sequenced by Eric Green lab
77	CCDC88C	GGA5	46.75	XM_421320, AC183451	uprobe	CHORI-262	87L14	P	sequenced by Eric Green lab
78	DYNC1H1 <DNCH1>	GGA5	51.97	BM487124	overgo	CHORI-262 (Filter 1)	27I22	T
79	BRF1	GGA5	55.35	BU255571	overgo	CHORI-262 (Filter 1)	26L18	P
79	BRF1	GGA5	55.35	BU255571	overgo	CHORI-262 (Filter 1)	34M3	T
79	BRF1	GGA5	55.35	BU255571	overgo	CHORI-262 (Filter 1)	34M4	W
80	BMP4	GGA5	61.15	X75915	overgo	CHORI-262 (Filter 1)	30F7	P
80	BMP4	GGA5	61.15	X75915	overgo	CHORI-262 (Filter 1)	16C17	T
80	BMP4	GGA5	61.15	X75915	overgo	CHORI-262 (Filter 1)	42D14	T	also pos. on CRES0004
80	BMP4	GGA5	61.15	X75915	overgo	CHORI-262 (Filter 1)	16K22	W
80	BMP4	GGA5	61.15	X75915	overgo	CHORI-262 (Filter 1)	46E18	W
81	SUPV3L1	GGA6	11.94	CD219024	overgo	CHORI-262 (Filter 1)	37H15	P
81	SUPV3L1	GGA6	11.94	CD219024	overgo	CHORI-262 (Filter 1)	6P5	P
82	CYP17A1	GGA6	24.82	M21406	overgo	CHORI-262 (Filter 1)	24J23	P
82	CYP17A1	GGA6	24.82	M21406	overgo	CHORI-262 (Filter 1)	42D2	T
83	CD28	GGA7	14.53	X67915	overgo	CHORI-262 (Filter 1)	34P13	W
83	CD28	GGA7	14.53	X67915	overgo	CHORI-262 (Filter 1)	43F15	W
84	NRD1	GGA8	24.92	AL584107	overgo	CHORI-262 (Filter 1)	27F12	T
84	NRD1	GGA8	24.92	AL584107	overgo	CHORI-262 (Filter 1)	6J24	W
85	CRES0057	GGA9	5.33	DQ483273	overgo	CHORI-262 (Filter 1)	36F16	P
86	Gga.1829	GGA9	6.53	DQ483139	overgo	CHORI-262 (Filter 1)	14P6	P
86	Gga.1829	GGA9	6.53	DQ483139	overgo	CHORI-262 (Filter 1)	34F13	W
86	Gga.1829	GGA9	6.53	DQ483139	overgo	CHORI-262 (Filter 1)	47P2	W	also pos. for PER2 (GGA9)
87	PER2	GGA9	6.55	Greater yellow-headed vulture (Cathartes melambrotus), AY277549	overgo	CHORI-262 (Filter 1)	47P2	T	also pos. on chr9_2.1 (GGA9)
88	PAX3	GGA9	8.94	AB080581	overgo	CHORI-262 (Filter 1)	47B11	T
89	SEC11A <SEC11L1>	GGA10	0.37	AW355399	overgo	CHORI-262 (Filter 1)	31B11	P
89	SEC11A <SEC11L1>	GGA10	0.37	AW355399	overgo	CHORI-262 (Filter 1)	31A12	P
89	SEC11A <SEC11L1>	GGA10	0.37	AW355399	overgo	CHORI-262 (Filter 1)	31B12	P
89	SEC11A <SEC11L1>	GGA10	0.37	AW355399	overgo	CHORI-262 (Filter 1)	31H22	P
89	SEC11A <SEC11L1>	GGA10	0.37	AW355399	overgo	CHORI-262 (Filter 1)	12O7	P
90	CHRNB4	GGA10	4.55	J05643	overgo	CHORI-262 (Filter 1)	6A6	P
90	CHRNB4	GGA10	4.55	J05643	overgo	CHORI-262 (Filter 1)	31F19	P
90	CHRNB4	GGA10	4.55	J05643	overgo	CHORI-262 (Filter 1)	14N13	P
91	TJP1	GGA10	7.01	BU401762	overgo	CHORI-262 (Filter 1)	12E15	W
91	TJP1	GGA10	7.01	BU401762	overgo	CHORI-262 (Filter 1)	13H9	W
92	TRPM7	GGA10	12.51	AJ397352	overgo	CHORI-262 (Filter 1)	13F13	P
92	TRPM7	GGA10	12.51	AJ397352	overgo	CHORI-262 (Filter 1)	23L21	T
92	TRPM7	GGA10	12.51	AJ397352	overgo	CHORI-262 (Filter 1)	5J14	W
93	ABHD2	GGA10	14.68	XM_413866, AC171743	overgo	CHORI-262	21P20	P	sequenced by Eric Green lab
94	MFGE8	GGA10	14.72	XM_413867, AC171743	overgo	CHORI-262	21P20	P	sequenced by Eric Green lab
95	LOC415495	GGA10	14.73	XM_413868, AC171743	overgo	CHORI-262	21P20	P	sequenced by Eric Green lab
96	ACAN	GGA10	14.78	U78555, AC171743	overgo	CHORI-262 (Filter 1)	21P20	T	also confirmed by direct sequencing by Eric Green lab
96	ACAN	GGA10	14.78	U78555	overgo	CHORI-262 (Filter 1)	24G22	W
97	ISG20L1 <LOC415496>	GGA10	14.82	XM_413869, AC171743	overgo	CHORI-262	21P20	P	sequenced by Eric Green lab
98	NTRK3 <CRES0011>	GGA10	15.05	DQ483258	overgo	CHORI-262 (Filter 1)	14C9	W
98	NTRK3 <CRES0011>	GGA10	15.05	DQ483258	overgo	CHORI-262 (Filter 1)	3P24	P
99	RPL4	GGA10	20.67	BI392283	overgo	CHORI-262 (Filter 1)	35A6	P
99	RPL4	GGA10	20.67	BI392283	overgo	CHORI-262 (Filter 1)	6D6	T
99	RPL4	GGA10	20.67	BI392283	overgo	CHORI-262 (Filter 1)	27O18	T
99	RPL4	GGA10	20.67	BI392283	overgo	CHORI-262 (Filter 1)	15N5	W
99	RPL4	GGA10	20.67	BI392283	overgo	CHORI-262 (Filter 1)	35E24	W	also pos. on CRES0026 (GGAUn_random)
100	MC1R	GGA11	20.8	D78272	overgo	CHORI-262 (Filter 1)	21C21	P
100	MC1R	GGA11	20.8	D78272	overgo	CHORI-262 (Filter 1)	3A10	T
100	MC1R	GGA11	20.8	D78272	overgo	CHORI-262 (Filter 1)	13F5	T
101	RAF1	GGA12	5.18	X07017	overgo	CHORI-262 (Filter 1)	2I17	P
101	RAF1	GGA12	5.18	X07017	overgo	CHORI-262 (Filter 1)	32H14	T
101	RAF1	GGA12	5.18	X07017	overgo	CHORI-262 (Filter 1)	40H3	T
101	RAF1	GGA12	5.18	X07017	overgo	CHORI-262 (Filter 1)	21L19	T
102	NINJ1	GGA12	6.84	BU132812	overgo	CHORI-262 (Filter 1)	44N15	P
103	GABRA1	GGA13	6.95	X54244	overgo	CHORI-262 (Filter 1)	15K22	W
103	GABRA1	GGA13	6.95	X54244	overgo	CHORI-262 (Filter 1)	8N1	W
103	GABRA1	GGA13	6.95	X54244	overgo	CHORI-262 (Filter 1)	39C22	W
104	SH3PXD2B <CRES0012>	GGA13	8.81	DQ483284	overgo	CHORI-262 (Filter 1)	24N19	P
105	OVM	GGA13	10.63	J00894	overgo	CHORI-262 (Filter 1)	5J24	P
106	ACSL6 <FACL6>	GGA13	17.18	BH126249	overgo	CHORI-262 (Filter 1)	7A13	P
106	ACSL6 <FACL6>	GGA13	17.18	BH126249	overgo	CHORI-262 (Filter 1)	23D7	P
106	ACSL6 <FACL6>	GGA13	17.18	BH126249	overgo	CHORI-262 (Filter 1)	40B11	T
106	ACSL6 <FACL6>	GGA13	17.18	BH126249	overgo	CHORI-262 (Filter 1)	16O15	T
107	NR3C1	GGA13	17.99	AY029202	overgo	CHORI-262 (Filter 1)	29N19	T
107	NR3C1	GGA13	17.99	AY029202	overgo	CHORI-262 (Filter 1)	29J5	W
108	ALDH2	GGA15	6.26	BI066306	overgo	CHORI-262 (Filter 1)	46P15	T
108	ALDH2	GGA15	6.26	BI066306	overgo	CHORI-262 (Filter 1)	4L5	T
108	ALDH2	GGA15	6.26	BI066306	overgo	CHORI-262 (Filter 1)	2J5	W
108	ALDH2	GGA15	6.26	BI066306	overgo	CHORI-262 (Filter 1)	14H6	W
109	CRES0046 <hmm18747>	GGA15	9.46	DQ483160	overgo	CHORI-262 (Filter 1)	45J8	P
109	CRES0046 <hmm18747>	GGA15	9.46	DQ483160	overgo	CHORI-262 (Filter 1)	14O12	P
109	CRES0046 <hmm18747>	GGA15	9.46	DQ483160	overgo	CHORI-262 (Filter 1)	44D24	P
109	CRES0046 <hmm18747>	GGA15	9.46	DQ483160	overgo	CHORI-262 (Filter 1)	4L1	P
109	CRES0046 <hmm18747>	GGA15	9.46	DQ483160	overgo	CHORI-262 (Filter 1)	5O15	P
109	CRES0046 <hmm18747>	GGA15	9.46	DQ483160	overgo	CHORI-262 (Filter 1)	6A11	T	also pos. for MOCS2 (3-7-17-21) and FST (both on GGAZ)
110	DBC1 <DBCCR1>	GGA17	4.6	BI391514	overgo	CHORI-262 (Filter 1)	14E23	P
110	DBC1 <DBCCR1>	GGA17	4.6	BI391514	overgo	CHORI-262 (Filter 1)	12G8	P
110	DBC1 <DBCCR1>	GGA17	4.6	BI391514	overgo	CHORI-262 (Filter 1)	18E7	P
110	DBC1 <DBCCR1>	GGA17	4.6	BI391514	overgo	CHORI-262 (Filter 1)	35G20	T
110	DBC1 <DBCCR1>	GGA17	4.6	BI391514	overgo	CHORI-262 (Filter 1)	35N20	T
111	ENG	GGA17	5.52	BU414929	overgo	CHORI-262 (Filter 1)	16I10	T
112	USP20	GGA17	6.28	BU460884	overgo	CHORI-262 (Filter 1)	42E1	T
112	USP20	GGA17	6.28	BU460884	overgo	CHORI-262 (Filter 1)	3M20	W
113	BRD3	GGA17	7.86	AJ395054	overgo	CHORI-262 (Filter 1)	20G12	P
113	BRD3	GGA17	7.86	AJ395054	overgo	CHORI-262 (Filter 1)	11F4	P
113	BRD3	GGA17	7.86	AJ395054	overgo	CHORI-262 (Filter 1)	11J4	P
114	PSMD5	GGA17	8.97	BU449217	overgo	CHORI-262 (Filter 1)	36M2	P
114	PSMD5	GGA17	8.97	BU449217	overgo	CHORI-262 (Filter 1)	33D5	P
114	PSMD5	GGA17	8.97	BU449217	overgo	CHORI-262 (Filter 1)	14J20	P
115	CEP110 <CEP1>	GGA17	9.08	BU474772	overgo	CHORI-262 (Filter 1)	20D18	P
116	NEK6	GGA17	10.09	BU296854	overgo	CHORI-262 (Filter 1)	30N5	P
116	NEK6	GGA17	10.09	BU296854	overgo	CHORI-262 (Filter 1)	38O9	P
116	NEK6	GGA17	10.09	BU296854	overgo	CHORI-262 (Filter 1)	32I18	P
116	NEK6	GGA17	10.09	BU296854	overgo	CHORI-262 (Filter 1)	41K5	P
117	HSPA5	GGA17	10.32	M27260	overgo	CHORI-262 (Filter 1)	3C8	P
117	HSPA5	GGA17	10.32	M27260	overgo	CHORI-262 (Filter 1)	8C7	T
117	HSPA5	GGA17	10.32	M27260	overgo	CHORI-262 (Filter 1)	37M6	T
117	HSPA5	GGA17	10.32	M27260	overgo	CHORI-262 (Filter 1)	36G13	T
117	HSPA5	GGA17	10.32	M27260	overgo	CHORI-262 (Filter 1)	41L6	W
117	HSPA5	GGA17	10.32	M27260	overgo	CHORI-262 (Filter 1)	22L11	W
118	ZBTB43	GGA17	10.98	BU237708	overgo	CHORI-262 (Filter 1)	10E24	P
118	ZBTB43	GGA17	10.98	BU237708	overgo	CHORI-262 (Filter 1)	21D3	P
119	FBXW2	GGA17	11.11	AJ452913	overgo	CHORI-262 (Filter 1)	21C14	P
119	FBXW2	GGA17	11.11	AJ452913	overgo	CHORI-262 (Filter 1)	48J12	T
120	AANAT	GGA18	4.37	Greater yellow-headed vulture (Cathartes melambrotus), AY339825	overgo	CHORI-262 (Filter 1)	22G13	W
120	AANAT	GGA18	4.37	Greater yellow-headed vulture (Cathartes melambrotus), AY339825	overgo	CHORI-262 (Filter 1)	22I8	W
121	FASN	GGA18	4.91	J03860	overgo	CHORI-262 (Filter 1)	10N17	T
121	FASN	GGA18	4.91	J03860	overgo	CHORI-262 (Filter 1)	6N17	T
122	MYBBP1A	GGA19	2.9	AI980741	overgo	CHORI-262 (Filter 1)	24E3	P
122	MYBBP1A	GGA19	2.9	AI980741	overgo	CHORI-262 (Filter 1)	40A19	P
123	AGRN	GGA21	2.75	M94271	overgo	CHORI-262 (Filter 1)	18N4	P
123	AGRN	GGA21	2.75	M94271	overgo	CHORI-262 (Filter 1)	1C19	W
124	PRNP	GGA22	0.44	Andean condor (Vultur gryphus), AF157954	overgo	CHORI-262 (Filter 1)	42C20	P
124	PRNP	GGA22	0.44	Andean condor (Vultur gryphus), AF157954	overgo	CHORI-262 (Filter 1)	5N5	T
125	TRIM29	GGA24	4.11	X85516	overgo	CHORI-262 (Filter 1)	38C1	P
125	TRIM29	GGA24	4.11	X85516	overgo	CHORI-262 (Filter 1)	46C9	T
126	PAFAH1B2	GGA24	5.33	AJ394959	overgo	CHORI-262 (Filter 1)	43E17	P	also pos. for TAGLIN (5-6-17-19), both on GGA24
127	TAGLN	GGA24	5.35	M83105	overgo	CHORI-262 (Filter 1)	43E17	T	also pos. for PAFAH1B2 (4-6-17-20), both on GGA24
128	CTTNBP2NL	GGA26	3.29	XM_417997, AC188503	uprobe	CHORI-262	25J11	P	sequenced by Eric Green lab
129	WNT2B	GGA26	3.32	NM_204336, AC188503	uprobe	CHORI-262	25J11	P	sequenced by Eric Green lab
129	WNT2B	GGA26	3.32	NM_204336, AC183845	uprobe	CHORI-262	181F1	P	sequenced by Eric Green lab
130	ST7L	GGA26	3.35	NM_204622, AC188503	uprobe	CHORI-262	25J11	P	sequenced by Eric Green lab
130	ST7L	GGA26	3.35	NM_204622, AC183845	uprobe	CHORI-262	181F1	P	sequenced by Eric Green lab
131	CAPZA1	GGA26	3.36	NM_205515, AC188503	uprobe	CHORI-262	25J11	P	sequenced by Eric Green lab
131	CAPZA1	GGA26	3.36	NM_205515, AC183845	uprobe	CHORI-262	181F1	P	sequenced by Eric Green lab
132	RCJMB04_11i10 <MOV10>	GGA26	3.37	NM_00101284, AC183845	uprobe	CHORI-262	181F1	P	sequenced by Eric Green lab
133	RHOC <CRHOC>	GGA26	3.38	NM_001029849, AC183845	uprobe	CHORI-262	181F1	P	sequenced by Eric Green lab
134	PPM1J	GGA26	3.39	XM_418000, AC183845	uprobe	CHORI-262	181F1	P	sequenced by Eric Green lab
135	FAM19A3	GGA26	3.4	XM_418001, AC183845	uprobe	CHORI-262	181F1	P	sequenced by Eric Green lab
136	LOC772004	GGA26	3.43	XM_001235205, AC183845	uprobe	CHORI-262	181F1	P	sequenced by Eric Green lab
137	ACCN1	GGA27	1.68	BU140225	overgo	CHORI-262 (Filter 1)	4I10	P
138	UBE2R2	GGAW	0.12	BU122359	overgo	CHORI-262 (Filter 1)	37I12	W	mapped by FISH to GGAZ (Modi et al., unpublished data)
139	WDR40A	GGAZ	7.02	BM488521	overgo	CHORI-262 (Filter 1)	38O23	P	also pos. on UBAP1 ( GGAZ)
139	WDR40A	GGAZ	7.02	BM488521	overgo	CHORI-262 (Filter 1)	4E5	P
139	WDR40A	GGAZ	7.02	BM488521	overgo	CHORI-262 (Filter 1)	41D14	P
140	UBAP1	GGAZ	7.05	BU207550	overgo	CHORI-262 (Filter 1)	38O23	W	also pos. on WDR40A (GGAZ)
141	CNTFR	GGAZ	7.77	BU139458	overgo	CHORI-262 (Filter 1)	47L2	W
142	LOC427412	GGAZ	7.98	CK303030 (SB02017B1D03.f1)	overgo	CHORI-262 (Filter 1)	36B7	W
143	C9orf100	GGAZ	8.64	DV961736 (SB03051A2B04.f1)	overgo	CHORI-262 (Filter 1)	14C6	W
143	C9orf100	GGAZ	8.64	DV961736 (SB03051A2B04.f1)	overgo	CHORI-262 (Filter 1)	47J1	W
144	SUB1	GGAZ	9.16	CK305746 (SB02031A1D12.f1)	overgo	CHORI-262 (Filter 1)	30H6	P
144	SUB1	GGAZ	9.16	CK305746 (SB02031A1D12.f1)	overgo	CHORI-262 (Filter 1)	43D19	P
145	RCJMB04_4k14 <TARS>	GGAZ	9.47	DV946673 (SB03006A1A06.f1)	overgo	CHORI-262 (Filter 1)	16F21	T	pos on first plate5, not on redo
145	RCJMB04_4k14 <TARS>	GGAZ	9.47	DV946673 (SB03006A1A06.f1)	overgo	CHORI-262 (Filter 1)	21M20	T	pos on first plate5, not on redo
146	C1QTNF3	GGAZ	9.76	DV958712 (SB03042B1A05.f1)	overgo	CHORI-262 (Filter 1)	26K6	W
146	C1QTNF3	GGAZ	9.76	DV958712 (SB03042B1A05.f1)	overgo	CHORI-262 (Filter 1)	38L8	W
147	C5orf33 <FLJ30596>	GGAZ	10.35	CK309404 (SB02049A2E09.f1)	overgo	CHORI-262 (Filter 1)	1K8	T
147	C5orf33 <FLJ30596>	GGAZ	10.35	CK309404 (SB02049A2E09.f1)	overgo	CHORI-262 (Filter 1)	33O13	T
148	Gga.31891 or Gga.27758	GGAZ or GGAW_random	10.67 (GGAZ) or 0.11 (GGAW_random, NW_001488757)	DV949172 (SB03013A2B05.f1)	overgo	CHORI-262 (Filter 1)	25C12	P
149	WDR70	GGAZ	10.98	DV954229 (SB03028B2C05.f1)	overgo	CHORI-262 (Filter 1)	5H4	T
149	WDR70	GGAZ	10.98	DV954229 (SB03028B2C05.f1)	overgo	CHORI-262 (Filter 1)	23L20	W
149	WDR70	GGAZ	10.98	DV954229 (SB03028B2C05.f1)	overgo	CHORI-262 (Filter 1)	35K3	T
150	MCW0331	GGAZ	12.06	G32086	overgo	CHORI-262 (Filter 1)	10B15	T
150	MCW0331	GGAZ	12.06	G32086	overgo	CHORI-262 (Filter 1)	37I24	T
151	PRKAA1	GGAZ	12.31	CK303064 (SB02017B1G08.f1)	overgo	CHORI-262 (Filter 1)	45C1	P
151	PRKAA1	GGAZ	12.31	CK303064 (SB02017B1G08.f1)	overgo	CHORI-262 (Filter 1)	6D15	P
151	PRKAA1	GGAZ	12.31	CK303064 (SB02017B1G08.f1)	overgo	CHORI-262 (Filter 1)	13L19	P
151	PRKAA1	GGAZ	12.31	CK303064 (SB02017B1G08.f1)	overgo	CHORI-262 (Filter 1)	25P24	P
151	PRKAA1	GGAZ	12.31	CK303064 (SB02017B1G08.f1)	overgo	CHORI-262 (Filter 1)	32H3	W
151	PRKAA1	GGAZ	12.31	CK303064 (SB02017B1G08.f1)	overgo	CHORI-262 (Filter 1)	32H4	W
152	OXCT1	GGAZ	12.63	DV949695 (SB03014B2F09.f1)	overgo	CHORI-262 (Filter 1)	48K12	P	also P for FBXO4 (2-12-16-22)
152	OXCT1	GGAZ	12.63	DV949695 (SB03014B2F09.f1)	overgo	CHORI-262 (Filter 1)	46B5	P
152	OXCT1	GGAZ	12.63	DV949695 (SB03014B2F09.f1)	overgo	CHORI-262 (Filter 1)	34K12	P
153	FBXO4	GGAZ	12.7	CK307906 (SB02045A1A06.f1)	overgo	CHORI-262 (Filter 1)	48K12	P	also P for OXCT1 (2-12-15-21)
154	C5orf28 <FLJ21657>	GGAZ	13.12	DV957018 (SB03037B1F02.f1)	overgo	CHORI-262 (Filter 1)	26M17	P
154	C5orf28 <FLJ21657>	GGAZ	13.12	DV957018 (SB03037B1F02.f1)	overgo	CHORI-262 (Filter 1)	28H13	P
154	C5orf28 <FLJ21657>	GGAZ	13.12	DV957018 (SB03037B1F02.f1)	overgo	CHORI-262 (Filter 1)	46A17	P
155	ISL1	GGAZ	14.57	DV957275 (SB03038A2E08.f1)	overgo	CHORI-262 (Filter 1)	10O2	P
155	ISL1	GGAZ	14.57	DV957275 (SB03038A2E08.f1)	overgo	CHORI-262 (Filter 1)	26K17	P
155	ISL1	GGAZ	14.57	DV957275 (SB03038A2E08.f1)	overgo	CHORI-262 (Filter 1)	35M7	P
155	ISL1	GGAZ	14.57	DV957275 (SB03038A2E08.f1)	overgo	CHORI-262 (Filter 1)	40D18	T
156	MOCS2	GGAZ	15.25	DV954602 (SB03029B2F01.f1)	overgo	CHORI-262 (Filter 1)	1J17	P	also pos for FST (3-7-18-22)
156	MOCS2	GGAZ	15.25	DV954602 (SB03029B2F01.f1)	overgo	CHORI-262 (Filter 1)	6A11	T	also for CRES0046 (1-9-18-22) and FST (GGAZ)
156	MOCS2	GGAZ	15.25	DV954602 (SB03029B2F01.f1)	overgo	CHORI-262 (Filter 1)	9O10	P	also pos for FST (3-7-18-22)
156	MOCS2	GGAZ	15.25	DV954602 (SB03029B2F01.f1)	overgo	CHORI-262 (Filter 1)	21D15	P	also pos for FST (3-7-18-22)
156	MOCS2	GGAZ	15.25	DV954602 (SB03029B2F01.f1)	overgo	CHORI-262 (Filter 1)	23M5	P	also pos for FST (3-7-18-22)
156	MOCS2	GGAZ	15.25	DV954602 (SB03029B2F01.f1)	overgo	CHORI-262 (Filter 1)	30C3	P	also pos for FST (3-7-18-22)
157	FST	GGAZ	15.4	CK304072 (SB02022B1G02.f1)	overgo	CHORI-262 (Filter 1)	1J17	P	also pos for MOCS2 (3-7-17-21)
157	FST	GGAZ	15.4	CK304072 (SB02022B1G02.f1)	overgo	CHORI-262 (Filter 1)	6A11	T	also for CRES0046 (1-9-18-22) and MOCS2 (GGAZ)
157	FST	GGAZ	15.4	CK304072 (SB02022B1G02.f1)	overgo	CHORI-262 (Filter 1)	9O10	P	also pos for MOCS2 (3-7-17-21)
157	FST	GGAZ	15.4	CK304072 (SB02022B1G02.f1)	overgo	CHORI-262 (Filter 1)	21D15	P	also pos for MOCS2 (3-7-17-21)
157	FST	GGAZ	15.4	CK304072 (SB02022B1G02.f1)	overgo	CHORI-262 (Filter 1)	23M5	P	also pos for MOCS2 (3-7-17-21)
157	FST	GGAZ	15.4	CK304072 (SB02022B1G02.f1)	overgo	CHORI-262 (Filter 1)	30C3	P	also pos for MOCS2 (3-7-17-21)
157	FST	GGAZ	15.4	CK304072 (SB02022B1G02.f1)	overgo	CHORI-262 (Filter 1)	34M11	W
158	DDX4	GGAZ	16.28	CK304812 (SB02025A2E05.f1)	overgo	CHORI-262 (Filter 1)	11O23	P
159	PLK2	GGAZ	17.39	CK310367 (SB02005B2E01.f1)	overgo	CHORI-262 (Filter 1)	20J21	P
159	PLK2	GGAZ	17.39	CK310367 (SB02005B2E01.f1)	overgo	CHORI-262 (Filter 1)	25F6	P
159	PLK2	GGAZ	17.39	CK310367 (SB02005B2E01.f1)	overgo	CHORI-262 (Filter 1)	11I23	T
160	RCJMB04_9a7 <KIF2A>	GGAZ	18.85	CK311162 (SB02008A1G10.f1)	overgo	CHORI-262 (Filter 1)	26J8	W
161	IQGAP2	GGAZ	22.92	CK301467 (SB02012A2C03.f1)	overgo	CHORI-262 (Filter 1)	27O2	P
162	TINP1	GGAZ	23.68	CK316377 (SB02030B1B08.f1)	overgo	CHORI-262 (Filter 1)	2N11	W
162	TINP1	GGAZ	23.68	CK316377 (SB02030B1B08.f1)	overgo	CHORI-262 (Filter 1)	2P19	T
162	TINP1	GGAZ	23.68	CK316377 (SB02030B1B08.f1)	overgo	CHORI-262 (Filter 1)	15N3	W
163	TNPO1	GGAZ	25.9	DV948056 (SB03009B2H09.f1)	overgo	CHORI-262 (Filter 1)	38N2	T
163	TNPO1	GGAZ	25.9	DV948056 (SB03009B2H09.f1)	overgo	CHORI-262 (Filter 1)	38N10	P
164	PGM5	GGAZ	26.4	BM485657	overgo	CHORI-262 (Filter 1)	26J20	T
164	PGM5	GGAZ	26.4	BM485657	overgo	CHORI-262 (Filter 1)	32A7	T	also pos. for CBWD2 (GGAZ)
165	RCJMB04_13c10 <CBWD1>	GGAZ	26.49	DV949309 (SB03013B1G07.f1)	overgo	CHORI-262 (Filter 1)	32A7	P	also pos. for PGM5 (GGAZ)
166	SMARCA2	GGAZ	27.21	DV958433 (SB03041B1G12.f1)	overgo	CHORI-262 (Filter 1)	11H4	P
166	SMARCA2	GGAZ	27.21	DV958433 (SB03041B1G12.f1)	overgo	CHORI-262 (Filter 1)	30M15	W
166	SMARCA2	GGAZ	27.21	DV958433 (SB03041B1G12.f1)	overgo	CHORI-262 (Filter 1)	45P10	T
167	LOC770630 <MHM>	GGAZ (or multiple GGAUn)	27.97	AB046699	overgo	CHORI-262 (Filter 1)	24P17	W
168	KIAA1432	GGAZ	28.29	CK315792 (SB02026B2F11.f1)	overgo	CHORI-262 (Filter 1)	19E4	P	also pos for LOC427229 (3-9-18-20)
168	KIAA1432	GGAZ	28.29	CK315792 (SB02026B2F11.f1)	overgo	CHORI-262 (Filter 1)	35C5	P
169	LOC427229 <KIAA2026>	GGAZ	28.42	DV956789 (SB03037A1A03.f1)	overgo	CHORI-262 (Filter 1)	19E4	P	also pos for KIAA1432 (3-9-17-19)
170	UHRF2	GGAZ	28.55	DV954862 (SB03030B2A03.f1)	overgo	CHORI-262 (Filter 1)	6C12	P
171	JMJD2C	GGAZ	28.66	BU248770	overgo	CHORI-262 (Filter 1)	32H13	W
172	TYRP1	GGAZ	30.55	AF003631	overgo	CHORI-262 (Filter 1)	30J2	T	also pos. for CRES0016 (1-12-15-22)
173	NFIB	GGAZ	31.23	BU250474	overgo	CHORI-262 (Filter 1)	21B22	W
174	DENND4C <C9orf55>	GGAZ	33.48	CK307964 (SB02045A1F04.f1)	overgo	CHORI-262 (Filter 1)	10J11	P	also pos for SLC24A2 (3-10-16-23)
174	DENND4C <C9orf55>	GGAZ	33.48	CK307964 (SB02045A1F04.f1)	overgo	CHORI-262 (Filter 1)	46H17	T	also pos for SLC24A2 (3-10-16-23)
175	SLC24A2	GGAZ	33.6	DV954684 (SB03030A1G02.f1)	overgo	CHORI-262 (Filter 1)	10J11	T	also pos for DENND4C (3-10-18-19)
175	SLC24A2	GGAZ	33.6	DV954684 (SB03030A1G02.f1)	overgo	CHORI-262 (Filter 1)	46H17	W	also pos for DENND4C (3-10-18-19)
176	RCJMB04_20j15 <PIP5K1B>	GGAZ	34.21	BU294935	overgo	CHORI-262 (Filter 1)	45H2	P
177	APBA1	GGAZ	34.41	DV953107 (SB03025A1B05.f2)	overgo	CHORI-262 (Filter 1)	37J20	P	also pos on 9?
178	LOC427250	GGAZ	35.23	DV952602 (SB03023B1D02.f1)	overgo	CHORI-262 (Filter 1)	45K1	P	also pos for Gga.7017 (3-12-14-19)
179	Gga.47393	GGAZ	35.33	CK306981 (SB02042A2C10.f1)	overgo	CHORI-262 (Filter 1)	45K1	P	also pos for TMEM2 (3-12-13-24)
180	Gga.7017 <C9orf85>	GGAZ	35.33	CK306981 (SB02042A2C10.f1)	overgo	CHORI-262 (Filter 1)	26G6	P	also pos. for ZFAND5 (GGAZ)
181	ZFAND5 <ZA20D2, ZNF216>	GGAZ	35.44	AJ448872	overgo	CHORI-262 (Filter 1)	36P6	P
181	ZFAND5 <ZA20D2, ZNF216>	GGAZ	35.44	AJ448872	overgo	CHORI-262 (Filter 1)	16P1	P
181	ZFAND5 <ZA20D2, ZNF216>	GGAZ	35.44	AJ448872	overgo	CHORI-262 (Filter 1)	26G6	P	also pos. for Gga.7017 (GGAZ)
181	ZFAND5 <ZA20D2, ZNF216>	GGAZ	35.44	AJ448872	overgo	CHORI-262 (Filter 1)	9O9	P
182	PCSK5	GGAZ	36.79	BU265867	overgo	CHORI-262 (Filter 1)	26N1	P
182	PCSK5	GGAZ	36.79	BU265867	overgo	CHORI-262 (Filter 1)	37L11	P
183	CEP78 <C9orf81>	GGAZ	37.51	DV961380 (SB03050A2A08.f1)	overgo	CHORI-262 (Filter 1)	2E17	P
183	CEP78 <C9orf81>	GGAZ	37.51	DV961380 (SB03050A2A08.f1)	overgo	CHORI-262 (Filter 1)	3L11	P
183	CEP78 <C9orf81>	GGAZ	37.51	DV961380 (SB03050A2A08.f1)	overgo	CHORI-262 (Filter 1)	37B22	W
184	UBQLN1	GGAZ	39.46	BI066615	overgo	CHORI-262 (Filter 1)	22P14	T
184	UBQLN1	GGAZ	39.46	BI066615	overgo	CHORI-262 (Filter 1)	2M13	W
185	LOC770168	GGAZ	40.57	DV958631 (SB03042A2B05.f1)	overgo	CHORI-262 (Filter 1)	28N10	P
185	LOC770168	GGAZ	40.57	DV958631 (SB03042A2B05.f1)	overgo	CHORI-262 (Filter 1)	34O11	P
185	LOC770168	GGAZ	40.57	DV958631 (SB03042A2B05.f1)	overgo	CHORI-262 (Filter 1)	36L21	P
186	CTSL2 <CTSL>	GGAZ	40.91	DV946372 (SB03005A1E07.f1)	overgo	CHORI-262 (Filter 1)	22F5	T
186	CTSL2 <CTSL>	GGAZ	40.91	DV946372 (SB03005A1E07.f1)	overgo	CHORI-262 (Filter 1)	42B1	P
187	HABP4	GGAZ	41.7	BU136069	overgo	CHORI-262 (Filter 1)	32I17	P
187	HABP4	GGAZ	41.7	BU136069	overgo	CHORI-262 (Filter 1)	33G4	P	also pos on CDC14B (6-10-18-22)
188	CDC14C	GGAZ	41.76	BU295018	overgo	CHORI-262 (Filter 1)	33G4	P	also pos on HABP4 (6-11-13-22)
189	RCJMB04_3e14 <LOC427269>	GGAZ	43.58	BU132994	overgo	CHORI-262 (Filter 1)	2A6	P
189	RCJMB04_3e14 <LOC427269>	GGAZ	43.58	BU132994	overgo	CHORI-262 (Filter 1)	15H17	T
189	RCJMB04_3e14 <LOC427269>	GGAZ	43.58	BU132994	overgo	CHORI-262 (Filter 1)	7G16	W
190	ST8SIA4	GGAZ	49.65	DV957771 (SB03039B2B07.f1)	overgo	CHORI-262 (Filter 1)	2J3	T
190	ST8SIA4	GGAZ	49.65	DV957771 (SB03039B2B07.f1)	overgo	CHORI-262 (Filter 1)	38N9	T
191	TMEM175 <MGC4618>	GGAZ	52.36	CK312491 (SB02012A1B07.f1)	overgo	CHORI-262 (Filter 1)	19L5	P
192	TAL2	GGAZ	53.97	BU214478	overgo	CHORI-262 (Filter 1)	3O23	P
193	ZNF462	GGAZ	54.4	CK307108 (SB02042B1F11.f1)	overgo	CHORI-262 (Filter 1)	15D2	T
194	TMEM167 <MGC23909>	GGAZ	61.63	CK312149 (SB02011A1D05.f1)	overgo	CHORI-262 (Filter 1)	1I22	P
194	TMEM167 <MGC23909>	GGAZ	61.63	CK312149 (SB02011A1D05.f1)	overgo	CHORI-262 (Filter 1)	2A5	W	strong pos for ETV6
194	TMEM167 <MGC23909>	GGAZ	61.63	CK312149 (SB02011A1D05.f1)	overgo	CHORI-262 (Filter 1)	14L14	T
194	TMEM167 <MGC23909>	GGAZ	61.63	CK312149 (SB02011A1D05.f1)	overgo	CHORI-262 (Filter 1)	36B20	W	strong pos for ETV6
194	TMEM167 <MGC23909>	GGAZ	61.63	CK312149 (SB02011A1D05.f1)	overgo	CHORI-262 (Filter 1)	39J3	W	strong pos for ETV6
194	TMEM167 <MGC23909>	GGAZ	61.63	CK312149 (SB02011A1D05.f1)	overgo	CHORI-262 (Filter 1)	41O21	W	strong pos for ETV6
194	TMEM167 <MGC23909>	GGAZ	61.63	CK312149 (SB02011A1D05.f1)	overgo	CHORI-262 (Filter 1)	45M12	W	strong pos for ETV6
195	SSBP2	GGAZ	62.23	DV950554 (SB03017B1F07.f1)	overgo	CHORI-262 (Filter 1)	16B14	P
195	SSBP2	GGAZ	62.23	DV950554 (SB03017B1F07.f1)	overgo	CHORI-262 (Filter 1)	17A6	P
195	SSBP2	GGAZ	62.23	DV950554 (SB03017B1F07.f1)	overgo	CHORI-262 (Filter 1)	27L21	W
195	SSBP2	GGAZ	62.23	DV950554 (SB03017B1F07.f1)	overgo	CHORI-262 (Filter 1)	33H13	P
196	CCDC125 <KENAE>	GGAZ	62.77	DV946578 (SB03005B2A02.f1)	overgo	CHORI-262 (Filter 1)	47D5	P
197	LOC427306	GGAZ	63.74	DV956168 (SB03034B2G06.f1)	overgo	CHORI-262 (Filter 1)	41H18	T
197	LOC427306	GGAZ	63.74	DV956168 (SB03034B2G06.f1)	overgo	CHORI-262 (Filter 1)	44I24	T
198	PALM2 <PALM2-AKAP2>	GGAZ	64.38	BU223228	overgo	CHORI-262 (Filter 1)	42P15	P
199	C9orf80	GGAZ	64.47	CK311884 (SB02010B1D03.f1)	overgo	CHORI-262 (Filter 1)	16I24	P
199	C9orf80	GGAZ	64.47	CK311884 (SB02010B1D03.f1)	overgo	CHORI-262 (Filter 1)	16J23	P
199	C9orf80	GGAZ	64.47	CK311884 (SB02010B1D03.f1)	overgo	CHORI-262 (Filter 1)	40N19	P
199	C9orf80	GGAZ	64.47	CK311884 (SB02010B1D03.f1)	overgo	CHORI-262 (Filter 1)	47A14	P
200	TXN	GGAZ	65.07	J03882	overgo	CHORI-262 (Filter 1)	19K1	P
201	EDG2	GGAZ	65.4	BU105163	overgo	CHORI-262 (Filter 1)	13I11	T
201	EDG2	GGAZ	65.4	BU105163	overgo	CHORI-262 (Filter 1)	29A19	P
201	EDG2	GGAZ	65.4	BU105163	overgo	CHORI-262 (Filter 1)	29J20	T
202	ELAVL2	GGAZ	65.98	CK302441 (SB02015A2H06.f1)	overgo	CHORI-262 (Filter 1)	17D12	P
203	LOC427367	GGAZ	66.84	BU211538	overgo	CHORI-262 (Filter 1)	40B12	P
203	LOC427367	GGAZ	66.84	BU211538	overgo	CHORI-262 (Filter 1)	36B23	T
204	RCJMB04_17o18 <IKBKAP>	GGAZ	68.64	AJ453239	overgo	CHORI-262 (Filter 1)	2G3	P
204	RCJMB04_17o18 <IKBKAP>	GGAZ	68.64	AJ453239	overgo	CHORI-262 (Filter 1)	23F17	W
205	KCNN2	GGAZ	71.41	CK235916 (SB010025000C05)	overgo	CHORI-262 (Filter 1)	27C5	P
205	KCNN2	GGAZ	71.41	CK235916 (SB010025000C05)	overgo	CHORI-262 (Filter 1)	35L20	P
206	SNCAIP	GGAZ	73.74	XM_424409, AC183846	uprobe	CHORI-262	184F6	P	sequenced by Eric Green lab
207	PAX5	GGAZ	74.38	AJ392389	overgo	CHORI-262 (Filter 1)	36L15	P
207	PAX5	GGAZ	74.38	AJ392389	overgo	CHORI-262 (Filter 1)	40K8	T
208	CRES0026 <hmm199806, GUIRA1037>	GGAUn_random	0.004 (NW_001487123)	DQ483122	overgo	CHORI-262 (Filter 1)	23L15	W
208	CRES0026 <hmm199806, GUIRA1037>	GGAUn_random	0.004 (NW_001487123)	DQ483122	overgo	CHORI-262 (Filter 1)	35E2	P	also on 12; also pos. on RPL4 (GGA10)
209	CRES0016	multiple	-	DQ483152	overgo	CHORI-262 (Filter 1)	30J2	P	also pos. for TYRP1 (4-7-15-24)
209	CRES0016	multiple	-	DQ483152	overgo	CHORI-262 (Filter 1)	36L11	P	might also be TYRP1 but can't see on 4 or 24
209	CRES0016	multiple	-	DQ483152	overgo	CHORI-262 (Filter 1)	45J6	P	might also be TYRP1 but can't see on 4 or 24
210	CRES0053	multiple	-	DQ483109	overgo	CHORI-262 (Filter 1)	21J16	P
210	CRES0053	multiple	-	DQ483109	overgo	CHORI-262 (Filter 1)	25F23	P
210	CRES0053	multiple	-	DQ483109	overgo	CHORI-262 (Filter 1)	37C17	W
210	CRES0053	multiple	-	DQ483109	overgo	CHORI-262 (Filter 1)	38I9	W
